# Supplementary material for: 2-[(E)-2-(4-Chloro­phen­yl)ethen­yl]-1-methylpyridinium iodide monohydrate
Source: Acta Crystallogr Sect E Struct Rep Online. 2008 Sep 6;64(Pt 10):o1882–3. doi: 10.1107/S1600536808027724 (PMC2959251; doi:10.1107/S1600536808027724)
Supplement: Supplementary file 2 [file e-64-o1882-Isup2.hkl]

# 
# h,k,l, Fc-squared, Fo-squared, sigma(Fo-squared) and status flag 
# 
data_I
_shelx_title ' catk1_0m in P2(1)/c (100K)' 
_shelx_refln_list_code          4 
_shelx_F_calc_maximum      350.55 
_exptl_crystal_F_000       736.00 
_reflns_d_resolution_high  0.7108 
 
loop_ 
 _symmetry_equiv_pos_as_xyz 
 'x, y, z' 
 '-x, y+1/2, -z+1/2' 
 '-x, -y, -z' 
 'x, -y-1/2, z-1/2' 
 
_cell_length_a     7.0876 
_cell_length_b     9.8096 
_cell_length_c    21.0940 
_cell_angle_alpha  90.000 
_cell_angle_beta   95.147 
_cell_angle_gamma  90.000 
 
_shelx_F_squared_multiplier     1.000 
 
loop_ 
 _refln_index_h 
 _refln_index_k 
 _refln_index_l 
 _refln_F_squared_calc 
 _refln_F_squared_meas 
 _refln_F_squared_sigma 
 _refln_observed_status 
   1   0   0    16111.52    17830.76    235.47 o 
   2   0   0     1528.84     1576.91     27.41 o 
   3   0   0    18549.06    18437.49    243.72 o 
   4   0   0     9070.00     8778.25    121.01 o 
   5   0   0     1547.68     1516.09     41.46 o 
   6   0   0      814.77      755.51     34.89 o 
   7   0   0      296.38      352.58     44.15 o 
   8   0   0       46.26       26.42     23.93 o 
   9   0   0       15.76       22.25     28.70 o 
   1   1   0      696.14      730.70     10.43 o 
   2   1   0    33514.76    36009.91    310.41 o 
   3   1   0     4020.35     4085.44     45.72 o 
   4   1   0     2863.49     2783.57     39.02 o 
   5   1   0     9645.72     9438.32    104.85 o 
   6   1   0     4915.98     5027.88     91.51 o 
   7   1   0     2650.00     2658.25     79.83 o 
   8   1   0     3667.29     3967.35    107.45 o 
   9   1   0      689.91      661.89     60.82 o 
   0   2   0    51160.57    53193.92    683.08 o 
   1   2   0    12106.86    13175.40    122.06 o 
   2   2   0     6658.85     6359.58     64.46 o 
   3   2   0     5717.51     5561.06     57.66 o 
   4   2   0     3863.59     4106.35     68.71 o 
   5   2   0     1172.27     1172.04     30.45 o 
   6   2   0      234.67      237.80     20.62 o 
   7   2   0       69.83       95.56     20.42 o 
   8   2   0       43.44       54.75     19.20 o 
   9   2   0       68.44       54.83     24.71 o 
   1   3   0       91.51       84.73      6.27 o 
   2   3   0      277.08      284.43      9.74 o 
   3   3   0     1881.96     1878.40     28.09 o 
   4   3   0     1614.33     1753.57     25.69 o 
   5   3   0     1352.21     1246.57     35.41 o 
   6   3   0     1523.60     1479.24     49.36 o 
   7   3   0      604.55      651.25     51.16 o 
   8   3   0      416.14      352.11     42.69 o 
   9   3   0      260.74      252.22     60.34 o 
   0   4   0     1580.00     1817.82     44.73 o 
   1   4   0      457.21      525.51     14.27 o 
   2   4   0      327.57      370.20     12.46 o 
   3   4   0        9.38       35.67      5.62 o 
   4   4   0       91.92      120.81      9.84 o 
   5   4   0       16.29       61.72     13.73 o 
   6   4   0       16.48       48.57     21.79 o 
   7   4   0        0.67       31.20     14.43 o 
   8   4   0      112.85      146.94     43.61 o 
   9   4   0        9.77        3.08     39.43 o 
   1   5   0     1064.21     1120.64     24.92 o 
   2   5   0     1198.87     1180.93     23.75 o 
   3   5   0       98.20      122.17     10.77 o 
   4   5   0      280.66      353.09     19.62 o 
   5   5   0     1338.59     1372.79     48.73 o 
   6   5   0      366.01      407.02     36.50 o 
   7   5   0       89.19       95.96     21.30 o 
   8   5   0       45.80       73.68     21.61 o 
   9   5   0        9.71      -28.57     42.38 o 
   0   6   0     8836.84     8455.84    162.98 o 
   1   6   0     2850.37     3014.48     52.62 o 
   2   6   0     5193.58     5246.37     77.47 o 
   3   6   0     3356.67     3332.70     59.75 o 
   4   6   0      795.77      873.99     43.13 o 
   5   6   0      668.36      694.63     59.12 o 
   6   6   0      259.49      272.01     38.55 o 
   7   6   0      173.77      144.01     26.65 o 
   8   6   0        0.33       18.98     32.00 o 
   1   7   0        0.65       10.81      8.00 o 
   2   7   0     2791.42     2652.52     59.36 o 
   3   7   0     1617.27     1623.57     72.63 o 
   4   7   0     2017.57     1941.87     82.21 o 
   5   7   0     3838.30     3890.60    109.88 o 
   6   7   0     2323.70     2409.85     89.01 o 
   7   7   0     1234.21     1148.39     63.03 o 
   8   7   0     1133.35     1344.36    138.88 o 
   0   8   0     9161.55     9512.76    221.01 o 
   1   8   0     6616.37     5846.52    227.62 o 
   2   8   0     6849.48     6878.55    133.52 o 
   3   8   0     3944.59     3824.42    125.57 o 
   4   8   0     1564.12     1557.32     78.04 o 
   5   8   0      992.32     1009.99     59.09 o 
   6   8   0      142.71       98.56     25.26 o 
   7   8   0        7.69       42.22     34.30 o 
   8   8   0        4.05       20.16     36.96 o 
   1   9   0      536.57      524.98     49.93 o 
   2   9   0     1049.57     1072.03     54.46 o 
   3   9   0     1234.78     1132.41     69.66 o 
   4   9   0     2435.32     2296.15     86.44 o 
   5   9   0     2231.85     2234.32     97.83 o 
   6   9   0     1709.41     1658.56     79.45 o 
   7   9   0     1510.35     1424.31    118.30 o 
   0  10   0     2731.48     2750.52    174.89 o 
   1  10   0     3065.99     3343.64    189.71 o 
   2  10   0     2339.98     2308.99    103.15 o 
   3  10   0     1456.12     1480.79    115.10 o 
   4  10   0      940.88      970.29     63.09 o 
   5  10   0      172.03      148.40     30.81 o 
   6  10   0        1.81        4.98     30.17 o 
   1  11   0      130.10       95.50     88.85 o 
   2  11   0       37.55        0.94     24.55 o 
   3  11   0      372.60      329.49     59.90 o 
   4  11   0      838.69      887.15     89.83 o 
   5  11   0      372.34      387.99     56.37 o 
   0  12   0       19.29       91.34     49.62 o 
   1  12   0      179.46      208.96     69.47 o 
   2  12   0      102.02      108.77     57.81 o 
   3  12   0       22.60       32.99     46.67 o 
   4  12   0       48.06       55.12     48.95 o 
   1  13   0      338.69      331.01     90.53 o 
   2  13   0       78.53      120.04     64.38 o 
   3  13   0       28.54       42.11     51.37 o 
  -9   1   1       53.66       65.71     20.07 o 
  -8   1   1       31.63       57.69     18.34 o 
  -7   1   1      295.77      358.82     33.35 o 
  -6   1   1      840.06      846.52     26.27 o 
  -5   1   1      345.25      378.63     14.41 o 
  -4   1   1     2104.00     2279.53     33.50 o 
  -3   1   1     3678.61     3778.19     49.93 o 
  -2   1   1    16373.50    17168.12    158.98 o 
  -1   1   1     2433.64     2677.16     25.84 o 
   0   1   1       35.49       41.12      2.70 o 
   1   1   1      278.43      296.41      7.21 o 
   2   1   1     1320.32     1218.58     20.30 o 
   3   1   1       35.41       44.94      5.10 o 
   4   1   1        8.25       65.11      7.01 o 
   5   1   1        4.11       37.44      6.89 o 
   6   1   1      129.56      173.53     20.29 o 
   7   1   1      185.77      214.99     27.39 o 
   8   1   1      544.78      533.09     55.93 o 
   9   1   1      287.52      319.03     63.88 o 
  -9   2   1      565.59      652.11     59.78 o 
  -8   2   1      832.96      874.33     47.66 o 
  -7   2   1      278.28      295.59     25.74 o 
  -6   2   1      992.14     1079.08     33.47 o 
  -5   2   1      643.45      655.00     19.94 o 
  -4   2   1      867.15     1115.73     22.00 o 
  -3   2   1       60.30       87.92      7.39 o 
  -2   2   1    10076.49    10261.94     96.83 o 
  -1   2   1     3942.90     4384.57     44.04 o 
   0   2   1     6832.96     7666.24     71.41 o 
   1   2   1    19139.50    20233.48    168.24 o 
   2   2   1    12278.33    12344.50    123.56 o 
   3   2   1     2044.48     2158.99     33.12 o 
   4   2   1     9843.47     9445.26    101.47 o 
   5   2   1     2940.74     3140.06     50.55 o 
   6   2   1     2109.01     2148.71     55.52 o 
   7   2   1     1805.78     1725.53     69.45 o 
   8   2   1      416.98      430.52     38.71 o 
   9   2   1        9.26       35.19     36.86 o 
  -9   3   1      335.71      373.77     68.45 o 
  -8   3   1      308.14      292.03     31.57 o 
  -7   3   1     1555.23     1618.47     79.90 o 
  -6   3   1     4369.68     4108.84     88.81 o 
  -5   3   1     2265.46     2369.45     42.80 o 
  -4   3   1    20467.60    20287.03    199.71 o 
  -3   3   1    17084.32    17860.75    175.71 o 
  -2   3   1     6825.16     7021.09     70.49 o 
  -1   3   1    17758.84    18893.43    166.68 o 
   0   3   1    28671.65    29788.82    257.06 o 
   1   3   1      414.27      471.78     11.62 o 
   2   3   1     4774.77     4747.10     51.30 o 
   3   3   1        1.15       12.80      5.05 o 
   4   3   1      444.49      488.20     19.11 o 
   5   3   1       26.94       72.02     13.03 o 
   6   3   1     1918.72     1841.79     56.61 o 
   7   3   1     1521.31     1570.95     55.59 o 
   8   3   1      663.20      691.61     47.96 o 
   9   3   1     1186.82     1440.08    116.54 o 
  -9   4   1     1030.01      822.15    135.06 o 
  -8   4   1     2463.36     2485.97     95.14 o 
  -7   4   1      834.68      883.42     42.66 o 
  -6   4   1     2782.98     2723.83     71.16 o 
  -5   4   1      788.47      877.21     36.55 o 
  -4   4   1      192.94      166.75     12.48 o 
  -3   4   1      242.58      238.92     12.44 o 
  -2   4   1     4448.52     4406.21     51.68 o 
  -1   4   1    11787.97    12180.81    115.85 o 
   0   4   1     1652.17     1599.33     38.90 o 
   1   4   1    14555.39    15432.24    143.24 o 
   2   4   1    34677.91    35421.77    321.15 o 
   3   4   1     8814.69     9072.32     97.11 o 
   4   4   1    14232.54    13764.53    158.35 o 
   5   4   1     5513.24     5428.60    107.46 o 
   6   4   1     2547.93     2333.80     66.94 o 
   7   4   1     2253.12     2134.51     75.40 o 
   8   4   1      594.91      620.33     46.76 o 
   9   4   1      135.81       67.06     59.41 o 
  -9   5   1       52.53       59.95     62.50 o 
  -8   5   1      596.03      613.44     71.12 o 
  -7   5   1     1346.18     1398.21     87.31 o 
  -6   5   1     3146.79     3086.43     82.48 o 
  -5   5   1     4615.60     4570.63     97.37 o 
  -4   5   1    14876.91    14290.00    222.79 o 
  -3   5   1    10222.48    10401.91    117.37 o 
  -2   5   1     3801.57     3732.47     50.18 o 
  -1   5   1    12432.78    12394.88    135.02 o 
   0   5   1    17335.77    17853.18    194.35 o 
   1   5   1     3285.15     3323.37     55.08 o 
   2   5   1     3292.81     3183.34     46.12 o 
   3   5   1        0.24       11.67      5.34 o 
   4   5   1      267.88      308.93     24.92 o 
   5   5   1      407.63      554.91     33.66 o 
   6   5   1     2914.27     2945.57     79.48 o 
   7   5   1      745.97      671.11     42.28 o 
   8   5   1      295.64      263.71     34.57 o 
   9   5   1     1498.30     1788.61    193.67 o 
  -8   6   1      948.17      943.13     95.20 o 
  -7   6   1      733.55      689.69     48.91 o 
  -6   6   1      914.73      883.07     54.26 o 
  -5   6   1      698.46      694.40     53.68 o 
  -4   6   1        0.51       11.99     10.42 o 
  -3   6   1      539.90      557.52     22.72 o 
  -2   6   1      862.56      880.95     22.79 o 
  -1   6   1     1004.37     1096.62     34.05 o 
   0   6   1     2249.72     2105.38     42.70 o 
   1   6   1     7019.44     6970.57     94.73 o 
   2   6   1     9812.36     9774.97    118.86 o 
   3   6   1     6094.56     5799.19    109.05 o 
   4   6   1     4573.93     4237.60     94.05 o 
   5   6   1     2986.56     2856.91     77.50 o 
   6   6   1     2105.03     2093.82     77.01 o 
   7   6   1      383.58      338.45     37.90 o 
   8   6   1        5.18       27.24     33.03 o 
  -8   7   1      142.62      148.98     50.17 o 
  -7   7   1      150.00      122.31     25.67 o 
  -6   7   1      326.94      349.26     47.93 o 
  -5   7   1     1933.69     1886.99     75.15 o 
  -4   7   1     1397.28     1490.65     70.59 o 
  -3   7   1     1468.40     1489.03     53.08 o 
  -2   7   1     2366.30     2210.36     55.42 o 
  -1   7   1     1198.09     1197.87     45.30 o 
   0   7   1     1280.14     1242.79     38.94 o 
   1   7   1     2220.31     2254.61     53.13 o 
   2   7   1       75.03       67.88     11.42 o 
   3   7   1        2.16       37.66     13.71 o 
   4   7   1        0.37       28.13     15.29 o 
   5   7   1      435.89      367.12     36.74 o 
   6   7   1      514.04      428.12     56.08 o 
   7   7   1      283.40      258.85     35.29 o 
   8   7   1      279.39      269.22     60.47 o 
  -8   8   1       20.25       14.82     38.48 o 
  -7   8   1      190.67      154.85     49.79 o 
  -6   8   1        1.58       15.00     16.49 o 
  -5   8   1       55.48       42.56     18.34 o 
  -4   8   1      153.83      191.65     59.94 o 
  -3   8   1      323.79      362.27     42.50 o 
  -2   8   1        4.06       26.13     11.38 o 
  -1   8   1       49.33       30.33     11.25 o 
   0   8   1      511.22      497.62     30.98 o 
   1   8   1       21.27       31.17     11.78 o 
   2   8   1       31.90       50.27     14.31 o 
   3   8   1      889.61      770.01     57.32 o 
   4   8   1        4.80       17.86     15.19 o 
   5   8   1       99.69       61.57     20.09 o 
   6   8   1       61.92       22.57     18.49 o 
   7   8   1       32.41       84.55     39.89 o 
   8   8   1        3.08       -7.41     33.13 o 
  -7   9   1      102.81      109.91     44.30 o 
  -6   9   1      168.92      134.65     29.70 o 
  -5   9   1        4.53       20.85     18.01 o 
  -4   9   1      549.67      512.26     53.07 o 
  -3   9   1      244.08      288.23     65.63 o 
  -2   9   1       14.41       16.42     14.54 o 
  -1   9   1     1255.52     1201.70     71.32 o 
   0   9   1      175.75      246.84     30.13 o 
   1   9   1      326.58      301.94     33.10 o 
   2   9   1      550.35      661.53     45.51 o 
   3   9   1       34.46       43.85     21.54 o 
   4   9   1       11.07       25.63     18.32 o 
   5   9   1      112.32       89.15     24.31 o 
   6   9   1      113.82       95.96     26.62 o 
   7   9   1       18.88        2.27     32.40 o 
  -6  10   1      179.30      190.08     53.83 o 
  -5  10   1        1.45       14.64     19.41 o 
  -4  10   1       90.17       87.90     28.78 o 
  -3  10   1      581.69      492.20     87.95 o 
  -2  10   1      201.55      247.68     41.20 o 
  -1  10   1     2968.66     2810.56    134.52 o 
   0  10   1      235.33      300.99     47.93 o 
   1  10   1      408.67      539.75     50.77 o 
   2  10   1     1687.10     1783.73    108.96 o 
   3  10   1      626.10      613.89     49.97 o 
   4  10   1     1354.42     1418.06     72.23 o 
   5  10   1      639.67      596.76     53.20 o 
   6  10   1      273.68      127.82     66.12 o 
  -6  11   1      836.01      784.19     95.48 o 
  -5  11   1      746.20      652.94     69.07 o 
  -4  11   1     1549.53     1721.78     94.52 o 
  -3  11   1     1563.27     1622.77    141.50 o 
  -2  11   1     1435.31     1373.16    101.63 o 
   0  11   1     1151.31     1348.78     89.34 o 
   1  11   1      101.31      137.55     37.11 o 
   2  11   1      547.82      542.65     74.85 o 
   3  11   1      127.21      137.43     63.17 o 
   4  11   1       15.60       18.80     24.05 o 
   5  11   1       30.01       29.84     28.43 o 
  -4  12   1       28.98       95.49     59.55 o 
  -3  12   1       11.96       42.12     33.99 o 
  -2  12   1      302.87      209.76     70.01 o 
  -1  12   1      576.65      491.95     99.78 o 
   0  12   1     1109.07     1134.10    107.03 o 
   1  12   1     1645.66     1692.85    157.05 o 
   2  12   1     1644.85     1868.01    169.79 o 
   3  12   1     1963.70     2105.67    188.30 o 
   4  12   1     1702.09     1663.57    131.11 o 
  -3  13   1      935.49      950.23    146.46 o 
  -2  13   1     1366.43     1436.42    165.10 o 
  -1  13   1     1128.45     1462.30    163.22 o 
   0  13   1      986.63     1030.22     95.91 o 
   1  13   1      708.89      589.19    113.46 o 
   2  13   1       66.28      110.65     63.30 o 
   3  13   1       15.43       20.52     49.09 o 
  -9   0   2      899.15      892.23     62.19 o 
  -8   0   2     2769.46     2968.33    116.65 o 
  -7   0   2     5781.01     5763.81    174.09 o 
  -6   0   2     2027.71     2174.31     52.63 o 
  -5   0   2     6030.04     6107.75    101.03 o 
  -4   0   2    54691.93    55835.34    704.15 o 
  -3   0   2     3941.19     4238.78     67.27 o 
  -2   0   2     4494.11     4845.93    111.05 o 
  -1   0   2      874.72     1181.72     50.56 o 
   0   0   2      189.20      107.86     22.50 o 
   1   0   2      286.30      261.06      9.14 o 
   2   0   2     2268.32     2024.20     35.95 o 
   3   0   2    13866.84    14015.14    179.66 o 
   4   0   2     3812.11     4515.72     81.02 o 
   5   0   2     5963.99     5906.01    104.72 o 
   6   0   2    15345.00    15111.24    520.18 o 
   7   0   2     2961.20     2940.29    126.37 o 
   8   0   2     1830.28     1803.06    101.57 o 
   9   0   2     1103.17     1168.18    150.48 o 
  -9   1   2      489.36      535.36     36.30 o 
  -8   1   2       25.22       12.88     14.23 o 
  -7   1   2        1.73       15.46     12.04 o 
  -6   1   2      126.79      143.69     12.25 o 
  -5   1   2     3023.21     2915.61     41.98 o 
  -4   1   2      590.53      591.16     17.18 o 
  -3   1   2     9296.40     9199.69    109.23 o 
  -2   1   2   122881.90   127288.30   1206.01 o 
  -1   1   2    11118.29    12861.49    135.58 o 
   0   1   2     1187.52     1301.87     16.73 o 
   1   1   2    31949.68    34907.82    270.75 o 
   2   1   2    29795.94    30832.30    264.33 o 
   3   1   2     9501.98     9569.09     90.97 o 
   4   1   2     8569.25     8139.17     92.06 o 
   5   1   2      221.81      232.85     12.50 o 
   6   1   2     1205.20     1090.35     41.56 o 
   7   1   2       58.93       75.38     19.74 o 
   8   1   2      929.28     1055.22     56.34 o 
   9   1   2      315.74      392.46     70.36 o 
  -9   2   2      496.24      502.15     42.20 o 
  -8   2   2     1658.33     1715.05     62.58 o 
  -7   2   2     2295.12     2290.24     62.45 o 
  -6   2   2     1710.30     1668.61     41.25 o 
  -5   2   2     4625.45     4721.68     60.47 o 
  -4   2   2     9044.13     9373.38     99.08 o 
  -3   2   2     1253.67     1385.93     25.69 o 
  -2   2   2     6974.17     6822.42     67.94 o 
  -1   2   2     1065.14     1159.05     18.32 o 
   0   2   2     2717.11     2767.05     40.47 o 
   1   2   2      181.45      221.16      7.37 o 
   2   2   2     1452.92     1750.82     26.54 o 
   3   2   2     6314.21     6133.86     72.44 o 
   4   2   2     3313.90     3373.84     53.05 o 
   5   2   2     3429.82     3443.79     60.47 o 
   6   2   2     4537.99     4463.14     88.08 o 
   7   2   2     1646.22     1657.35     81.51 o 
   8   2   2     1487.46     1447.67     66.68 o 
   9   2   2      495.87      559.80     80.26 o 
  -9   3   2       91.78       95.77     29.37 o 
  -8   3   2       29.45       48.71     17.37 o 
  -7   3   2        5.50       37.15     13.02 o 
  -6   3   2      325.54      372.02     25.80 o 
  -5   3   2      235.96      266.19     14.76 o 
  -4   3   2       39.32       96.31      9.36 o 
  -3   3   2     1869.28     1845.58     32.08 o 
  -2   3   2     3618.55     3677.47     42.33 o 
  -1   3   2     5791.02     6240.20     68.75 o 
   0   3   2     9916.04     9865.95     93.99 o 
   1   3   2     2829.00     2838.93     35.64 o 
   2   3   2     3939.17     3832.13     68.24 o 
   3   3   2     2280.02     2301.85     43.86 o 
   4   3   2      384.45      419.39     23.44 o 
   5   3   2      245.17      281.51     24.67 o 
   6   3   2       66.15       86.60     18.03 o 
   7   3   2        8.67       34.05     14.38 o 
   8   3   2       13.74       37.38     19.42 o 
   9   3   2       74.88       15.43     35.79 o 
  -9   4   2       31.07       26.96     46.00 o 
  -8   4   2       18.23       32.11     16.70 o 
  -7   4   2        0.62       10.28     10.75 o 
  -6   4   2       27.52       30.79     12.21 o 
  -5   4   2      209.31      211.66     20.70 o 
  -4   4   2      130.66      106.13      9.49 o 
  -3   4   2        6.41       26.91      5.36 o 
  -2   4   2      333.99      387.79     24.51 o 
  -1   4   2      943.03      939.63     23.39 o 
   0   4   2       44.24       47.90      7.61 o 
   1   4   2      953.73      962.48     20.87 o 
   2   4   2       68.27       99.58      8.71 o 
   3   4   2       11.18       31.80      7.14 o 
   4   4   2      379.75      399.95     20.84 o 
   5   4   2        3.50        7.63     10.50 o 
   6   4   2        3.19       10.36     10.87 o 
   7   4   2      420.43      420.13     34.44 o 
   8   4   2      162.74      145.26     27.38 o 
   9   4   2       66.03      109.84     69.88 o 
  -9   5   2       69.86       92.81     66.93 o 
  -8   5   2        9.46       58.05     20.45 o 
  -7   5   2       20.77       40.68     21.74 o 
  -6   5   2       22.50       35.81     22.34 o 
  -5   5   2      122.96      199.41     39.22 o 
  -4   5   2      149.44      271.65     28.09 o 
  -3   5   2     1736.52     1883.37     33.62 o 
  -2   5   2     4200.89     4090.12     51.78 o 
  -1   5   2      241.57      270.25     16.30 o 
   0   5   2     2367.94     2856.93     65.01 o 
   1   5   2     3879.23     3970.50     56.17 o 
   2   5   2      389.27      437.11     16.07 o 
   3   5   2      471.03      538.22     37.43 o 
   4   5   2      540.09      554.58     48.67 o 
   5   5   2       20.77       77.04     19.87 o 
   6   5   2     1080.34     1046.07     47.62 o 
   7   5   2       80.09       97.39     21.36 o 
   8   5   2      230.51      210.55     36.43 o 
   9   5   2        1.00      -35.01     50.70 o 
  -8   6   2      748.85      700.92     84.06 o 
  -7   6   2     1410.97     1492.53     65.49 o 
  -6   6   2     1051.70     1051.96     83.86 o 
  -5   6   2     1158.71     1153.72     59.54 o 
  -4   6   2     2517.59     2404.58     86.16 o 
  -3   6   2      539.25      669.88     24.75 o 
  -2   6   2     2921.97     2932.90     45.36 o 
  -1   6   2      105.50       63.17      8.98 o 
   0   6   2      954.03      974.25     27.92 o 
   1   6   2       81.08      122.48     12.08 o 
   2   6   2      341.70      449.69     26.69 o 
   3   6   2     3739.26     3729.89     73.66 o 
   4   6   2     1317.32     1348.77     49.20 o 
   5   6   2      843.17      853.72     43.62 o 
   6   6   2     1127.76     1074.33     50.09 o 
   7   6   2      630.29      688.13     66.92 o 
   8   6   2     1798.33     1665.69    115.50 o 
  -8   7   2        8.77        2.00     30.94 o 
  -7   7   2       25.19       28.97     18.11 o 
  -6   7   2       80.55       69.58     21.26 o 
  -5   7   2     1259.36     1267.17     69.51 o 
  -4   7   2     1656.94     1583.49     78.64 o 
  -3   7   2     2640.49     2802.10     64.69 o 
  -2   7   2     8103.70     8328.55    135.31 o 
  -1   7   2     5748.86     5824.37    116.63 o 
   0   7   2    10589.04    10625.97    135.55 o 
   1   7   2     8063.48     8119.07    116.97 o 
   2   7   2     5006.99     5065.90     85.43 o 
   3   7   2     4421.57     4433.61     96.94 o 
   4   7   2     1841.21     1801.67     59.52 o 
   5   7   2      122.67      132.25     24.22 o 
   6   7   2      579.63      508.37     45.24 o 
   7   7   2       33.29       31.15     19.11 o 
   8   7   2       85.87      125.13     48.30 o 
  -8   8   2     1051.62     1165.65    144.71 o 
  -7   8   2     1764.38     1766.94    119.20 o 
  -6   8   2     2115.09     2116.66     83.50 o 
  -5   8   2     2786.28     2705.81    125.87 o 
  -4   8   2     3330.35     3273.88    131.86 o 
  -3   8   2     1323.59     1389.82     70.02 o 
  -2   8   2     2139.08     1988.86     56.54 o 
  -1   8   2      551.45      557.06     35.06 o 
   0   8   2      190.85      169.95     18.98 o 
   1   8   2       82.05       87.03     15.61 o 
   2   8   2     1018.30     1017.87     41.42 o 
   3   8   2     3503.90     3432.50    100.05 o 
   4   8   2     2655.11     2617.37     88.61 o 
   5   8   2     2872.74     3176.75    113.94 o 
   6   8   2     2430.34     2430.39     92.28 o 
   7   8   2     1054.21      960.81     96.47 o 
   8   8   2     1050.45      939.11    101.85 o 
  -7   9   2        7.02        8.05     34.01 o 
  -6   9   2       96.28       75.35     24.94 o 
  -5   9   2      302.94      264.76     36.82 o 
  -4   9   2     1418.29     1312.75     76.41 o 
  -3   9   2     3833.55     3884.54    133.47 o 
  -2   9   2     3963.95     4124.36    144.90 o 
  -1   9   2     3829.64     3838.77    107.31 o 
   0   9   2     6955.47     7211.29    161.45 o 
   1   9   2     6554.61     6625.05    152.16 o 
   2   9   2     4350.39     4272.41    161.85 o 
   3   9   2     2704.73     2665.89     90.44 o 
   4   9   2      846.03      913.42     58.00 o 
   5   9   2      592.24      577.39     50.16 o 
   6   9   2      317.23      323.46     42.18 o 
   7   9   2      237.80      135.63     49.61 o 
  -6  10   2     1195.03     1220.56    158.13 o 
  -5  10   2      986.46      843.51     61.85 o 
  -4  10   2     1031.89      988.02     74.55 o 
  -3  10   2     1310.47     1341.71     81.13 o 
  -2  10   2      455.62      366.46     38.55 o 
  -1  10   2      125.43      113.62     28.24 o 
   0  10   2       72.34       76.45     28.07 o 
   1  10   2      252.30      257.50     44.98 o 
   2  10   2     1157.36     1132.16     93.17 o 
   3  10   2      600.42      546.91     48.49 o 
   4  10   2      874.71      851.78     82.06 o 
   5  10   2     2156.37     2005.75    189.58 o 
   6  10   2     1183.91     1146.09    105.99 o 
  -6  11   2       23.67       71.20     41.21 o 
  -5  11   2       48.41       79.25     32.57 o 
  -4  11   2      267.70      290.02     69.88 o 
  -3  11   2      273.51      316.00     59.46 o 
  -2  11   2      467.82      376.77     62.02 o 
  -1  11   2     1711.32     1629.97     99.46 o 
   0  11   2     1055.54     1096.41     86.52 o 
   1  11   2      968.11     1089.59     82.91 o 
   2  11   2     1028.12     1049.08    130.36 o 
   3  11   2      171.85      165.42     47.78 o 
   4  11   2      108.33      118.09     89.06 o 
   5  11   2      275.45      316.27     66.54 o 
  -4  12   2        2.45       47.75     46.81 o 
  -3  12   2      586.58      641.28    133.45 o 
  -2  12   2        9.31       -1.34     39.70 o 
  -1  12   2       46.13       53.92     31.52 o 
   0  12   2       94.85      108.44     72.29 o 
   1  12   2       62.13       51.77     46.94 o 
   2  12   2      143.93      191.52     72.83 o 
   3  12   2        0.35        4.29     40.24 o 
   4  12   2      112.82       50.53     45.20 o 
  -3  13   2       18.41       41.31     49.89 o 
  -2  13   2      178.30      204.00     77.92 o 
  -1  13   2        9.43       38.76     51.37 o 
   0  13   2        3.82       40.55     33.23 o 
   1  13   2      208.06      307.67     87.71 o 
   2  13   2       24.52        1.34     47.88 o 
   3  13   2       20.08       83.96     54.32 o 
  -9   1   3       81.41       67.31     22.72 o 
  -8   1   3      267.99      280.31     34.82 o 
  -7   1   3      232.23      212.93     21.48 o 
  -6   1   3     1698.03     1783.97     34.14 o 
  -5   1   3      220.21      260.78     14.19 o 
  -4   1   3     4611.01     4468.48     58.78 o 
  -3   1   3       14.89       31.46      5.98 o 
  -2   1   3     3925.01     3910.79     54.25 o 
  -1   1   3     6089.22     6512.07     72.78 o 
   0   1   3     3050.82     3312.58     32.94 o 
   1   1   3      335.51      380.47     18.07 o 
   2   1   3     6319.53     7057.34     67.24 o 
   3   1   3      990.31     1090.82     22.73 o 
   4   1   3     3623.13     3496.67     65.36 o 
   5   1   3     2588.46     2439.77     44.07 o 
   6   1   3       61.56      110.87     19.92 o 
   7   1   3       40.46       89.12     22.25 o 
   8   1   3      503.08      479.05     55.71 o 
   9   1   3        3.51       67.93     40.47 o 
  -9   2   3      144.54      207.17     38.19 o 
  -8   2   3      112.63      159.49     23.58 o 
  -7   2   3      244.22      261.28     22.24 o 
  -6   2   3     7098.11     7114.86     96.65 o 
  -5   2   3     4848.09     4926.25     65.26 o 
  -4   2   3     4116.96     4258.93     58.58 o 
  -3   2   3     9468.85     9588.10    109.07 o 
  -2   2   3     7891.14     7949.89     77.91 o 
  -1   2   3     2171.79     2428.28     30.76 o 
   0   2   3    23173.01    24643.82    209.47 o 
   1   2   3     1127.98     1271.82     18.49 o 
   2   2   3     2405.40     2460.25     33.46 o 
   3   2   3      936.51      821.02     22.35 o 
   4   2   3      366.72      417.57     18.11 o 
   5   2   3      513.67      552.20     27.34 o 
   6   2   3      658.90      740.85     36.49 o 
   7   2   3     1524.81     1538.35     64.64 o 
   8   2   3      397.47      504.55     58.02 o 
   9   2   3      377.23      370.79     90.46 o 
  -9   3   3      453.94      433.77     60.35 o 
  -8   3   3     2017.18     2288.37     73.67 o 
  -7   3   3     1646.18     1659.29     52.75 o 
  -6   3   3     1362.24     1384.96     44.86 o 
  -5   3   3     1146.60     1103.11     28.18 o 
  -4   3   3      212.99      218.73     11.84 o 
  -3   3   3      992.30     1054.23     23.04 o 
  -2   3   3       15.63       18.70      4.41 o 
  -1   3   3    10450.06    10872.41    107.11 o 
   0   3   3    16890.57    17564.04    154.67 o 
   1   3   3     6068.75     6737.24     69.23 o 
   2   3   3    23960.42    24262.39    205.49 o 
   3   3   3     8916.20     8907.08     93.41 o 
   4   3   3     9379.35     9667.97    112.06 o 
   5   3   3     8447.92     8073.66    131.62 o 
   6   3   3     3296.84     3101.40     79.17 o 
   7   3   3      975.43      942.75     45.31 o 
   8   3   3      846.66      907.94     55.85 o 
   9   3   3        0.69       32.07     36.46 o 
  -9   4   3      217.86      418.72    107.16 o 
  -8   4   3      676.85      639.32     41.48 o 
  -7   4   3      793.40      834.12     39.75 o 
  -6   4   3     6597.09     6295.54    120.00 o 
  -5   4   3     8237.77     8352.96    138.95 o 
  -4   4   3     4956.92     4918.38     64.65 o 
  -3   4   3    14269.60    14337.31    147.23 o 
  -2   4   3    30529.66    31994.35    276.15 o 
  -1   4   3     9778.36     9931.52    103.11 o 
   0   4   3    17487.26    17178.28    173.30 o 
   1   4   3     1551.52     1704.03     28.72 o 
   2   4   3     1641.13     1579.33     25.82 o 
   3   4   3     1012.23      839.37     22.73 o 
   4   4   3      542.76      557.80     28.39 o 
   5   4   3      503.22      514.16     32.30 o 
   6   4   3      423.19      442.81     32.87 o 
   7   4   3     3270.59     3214.46     87.88 o 
   8   4   3     2070.22     2150.32    138.45 o 
   9   4   3      526.56      620.04     87.44 o 
  -9   5   3      638.60      838.11    140.56 o 
  -8   5   3     1922.55     2004.80     74.80 o 
  -7   5   3     1216.27     1219.58     55.67 o 
  -6   5   3      289.31      311.86     30.37 o 
  -5   5   3      976.97      980.04     48.59 o 
  -4   5   3      484.83      497.56     25.22 o 
  -3   5   3      310.39      348.93     14.86 o 
  -2   5   3      237.50      264.86     12.15 o 
  -1   5   3     6420.08     6481.42     81.58 o 
   0   5   3    14034.34    13903.55    157.75 o 
   1   5   3     8312.76     8587.88    100.33 o 
   2   5   3    16288.80    15553.25    149.36 o 
   3   5   3     8209.37     7985.98     97.81 o 
   4   5   3     5799.30     5897.11    123.89 o 
   5   5   3     6673.49     6423.54    127.65 o 
   6   5   3     2752.83     2703.08     77.68 o 
   7   5   3     1052.48      949.35     49.57 o 
   8   5   3      918.45      827.00     64.95 o 
   9   5   3        1.26      -42.78     49.49 o 
  -8   6   3      208.86      199.61    117.82 o 
  -7   6   3     1301.86     1174.29     58.74 o 
  -6   6   3     2045.67     2022.29    102.82 o 
  -5   6   3     1612.09     1638.35     71.11 o 
  -4   6   3     2766.07     2702.18    104.94 o 
  -3   6   3     8292.52     7924.25    127.16 o 
  -2   6   3     9477.13     9624.86    129.89 o 
  -1   6   3     5684.41     5848.19     83.63 o 
   0   6   3     4598.21     4386.46     68.65 o 
   1   6   3     1733.85     1643.14     34.82 o 
   2   6   3     1141.32     1173.63     28.19 o 
   3   6   3        1.17       14.40     10.98 o 
   4   6   3     1270.52     1321.77     66.82 o 
   5   6   3       66.85       59.06     17.52 o 
   6   6   3        4.00       16.62     14.64 o 
   7   6   3     1555.77     1532.88     70.65 o 
   8   6   3     1376.60     1363.39    110.25 o 
  -8   7   3      279.53      120.02     54.05 o 
  -7   7   3      371.90      421.39     42.34 o 
  -6   7   3      214.80      244.19     31.75 o 
  -5   7   3        5.06        6.57     14.45 o 
  -4   7   3      127.02      142.10     42.12 o 
  -3   7   3       79.26       73.99     19.82 o 
  -2   7   3      268.21      235.12     20.98 o 
  -1   7   3      651.06      715.46     28.61 o 
   0   7   3     1645.38     1811.82     42.46 o 
   1   7   3     3152.42     3029.74     60.35 o 
   2   7   3     1767.87     1712.68     50.11 o 
   3   7   3     2620.26     2499.08     69.10 o 
   4   7   3     1643.34     1539.55     55.64 o 
   5   7   3      116.10       99.34     22.86 o 
   6   7   3      198.96      310.24     37.56 o 
   7   7   3      720.71      747.87     56.47 o 
   8   7   3      117.78      177.02     54.30 o 
  -8   8   3        0.70       60.46     40.46 o 
  -7   8   3      158.22      203.82     80.20 o 
  -6   8   3        2.41       20.42     16.82 o 
  -5   8   3       38.22       55.07     21.34 o 
  -4   8   3      225.23      148.73     29.44 o 
  -3   8   3       10.60       22.69     13.52 o 
  -2   8   3      199.78      227.86     22.57 o 
  -1   8   3     1304.09     1182.88     57.88 o 
   0   8   3       74.50      115.06     19.93 o 
   1   8   3      154.02      164.67     18.57 o 
   2   8   3       93.55      125.40     16.96 o 
   3   8   3      447.68      517.64     71.01 o 
   4   8   3        0.59        0.85     15.31 o 
   5   8   3       10.24       12.98     16.57 o 
   6   8   3      236.69      198.26     34.16 o 
   7   8   3       70.80       77.82     41.99 o 
  -7   9   3        0.10       23.28     35.74 o 
  -6   9   3       16.93        8.69     19.11 o 
  -5   9   3      440.86      423.55     50.58 o 
  -4   9   3       21.79       35.48     32.04 o 
  -3   9   3      893.89      813.59     71.53 o 
  -2   9   3       71.83       77.99     18.40 o 
  -1   9   3       23.28       43.52     15.95 o 
   0   9   3      361.34      359.87     40.84 o 
   1   9   3       19.31       39.31     19.49 o 
   2   9   3      717.09      721.28     47.66 o 
   3   9   3       51.09       60.16     28.69 o 
   4   9   3       34.27       48.64     19.79 o 
   5   9   3      835.80      829.53     64.31 o 
   6   9   3       77.11       88.23     27.43 o 
   7   9   3       26.87       39.39     46.74 o 
  -6  10   3      550.48      589.89     81.68 o 
  -5  10   3     1085.45     1182.49     82.70 o 
  -4  10   3      602.17      616.02     94.27 o 
  -3  10   3     1213.51     1226.20    126.79 o 
  -2  10   3     1019.10     1142.75     61.49 o 
  -1  10   3      448.19      426.41     54.89 o 
   0  10   3     1684.79     1707.36    154.30 o 
   1  10   3      300.53      343.92     49.98 o 
   2  10   3      114.00      125.59     40.48 o 
   3  10   3      250.96      187.66     38.05 o 
   4  10   3       88.63      140.53     30.19 o 
   5  10   3      153.00      112.29     30.53 o 
   6  10   3        6.92       16.78     33.54 o 
  -6  11   3      137.11      156.12     77.66 o 
  -5  11   3      404.09      366.96     69.99 o 
  -4  11   3        0.76        0.72     20.64 o 
  -3  11   3      366.40      323.79     49.10 o 
  -2  11   3       85.90      140.00     58.61 o 
  -1  11   3      418.88      626.67    113.06 o 
   0  11   3     1294.44     1318.22     92.28 o 
   1  11   3     1543.10     1398.46    136.67 o 
   2  11   3     2212.29     2494.75    192.86 o 
   3  11   3     1694.21     1876.20    375.60 o 
   4  11   3     1327.66     1220.85    149.74 o 
   5  11   3      799.05      959.39    158.26 o 
  -4  12   3     1240.91     1219.55    158.93 o 
  -3  12   3     2774.27     2895.01    159.04 o 
  -2  12   3     1872.67     1861.04    167.65 o 
  -1  12   3     1152.57     1280.37     99.62 o 
   0  12   3     1197.15     1352.67    102.67 o 
   1  12   3      631.48      677.97    114.27 o 
   2  12   3      336.80      302.17     85.43 o 
   3  12   3        6.17       15.56     41.85 o 
   4  12   3       85.29       45.99     38.03 o 
  -3  13   3        0.11        2.82     38.36 o 
  -2  13   3      157.98      142.57     70.14 o 
  -1  13   3      808.86     1084.76    142.30 o 
   0  13   3      808.31     1081.81    140.56 o 
   1  13   3     1140.70     1238.46    154.91 o 
   2  13   3     1309.14     1382.64    166.04 o 
   3  13   3     1045.78      848.71    141.36 o 
  -9   0   4      321.85      405.17     97.50 o 
  -8   0   4      755.67      760.46     45.62 o 
  -7   0   4      202.04      207.61     18.56 o 
  -6   0   4      515.94      523.16     22.25 o 
  -5   0   4     2343.53     2165.05     45.48 o 
  -4   0   4    14609.72    14975.94    267.76 o 
  -3   0   4     5068.31        0.40      6.97 o 
  -2   0   4     8579.42     7819.10    141.97 o 
  -1   0   4    37409.72    38807.18    556.24 o 
   0   0   4    41118.70    41928.26    489.93 o 
   1   0   4    27970.88    29552.31    355.07 o 
   2   0   4    52187.57    49728.68    548.95 o 
   3   0   4     4355.58     4284.79     64.38 o 
   4   0   4     6343.72     6065.10     95.47 o 
   5   0   4     1418.63     1424.26     48.22 o 
   6   0   4       19.86        7.34     19.04 o 
   7   0   4        0.28       15.58     42.25 o 
   8   0   4        1.77        6.68     24.03 o 
   9   0   4      216.48      170.47     76.18 o 
  -9   1   4     1388.21     1512.63    113.03 o 
  -8   1   4      944.49     1009.92     53.90 o 
  -7   1   4     3573.02     3503.58     61.06 o 
  -6   1   4    15435.77    15850.98    160.37 o 
  -5   1   4     3472.40     3743.02     48.38 o 
  -4   1   4     2194.23     1898.96     30.29 o 
  -3   1   4     5526.67     5516.96     69.58 o 
  -2   1   4     9467.06    10075.42    138.22 o 
  -1   1   4     2331.30     2425.95     35.54 o 
   0   1   4      149.40      111.10      5.35 o 
   1   1   4     4887.52     5272.65     54.03 o 
   2   1   4      288.87      418.03     10.92 o 
   3   1   4     6921.43     7022.61     67.44 o 
   4   1   4    16712.31    17201.68    153.13 o 
   5   1   4     4696.79     4858.31     79.69 o 
   6   1   4     4262.62     3795.57    139.48 o 
   7   1   4     2640.80     2752.25     95.26 o 
   8   1   4     1555.24     1545.63     71.53 o 
   9   1   4     1183.61     1278.85    114.00 o 
  -9   2   4      193.09      242.15     60.40 o 
  -8   2   4       48.87       39.64     14.62 o 
  -7   2   4       87.33      106.34     15.31 o 
  -6   2   4      339.76      404.04     29.88 o 
  -5   2   4      999.44      999.66     23.06 o 
  -4   2   4    13454.37    13659.96    151.83 o 
  -3   2   4     3638.74     3762.34     51.16 o 
  -2   2   4     4139.61     4170.01     46.27 o 
  -1   2   4    15678.13    16646.88    183.78 o 
   0   2   4    18049.42    17817.59    161.03 o 
   1   2   4    14290.88    15475.56    139.51 o 
   2   2   4    13268.88    13056.93    143.49 o 
   3   2   4     2963.25     2917.21     42.70 o 
   4   2   4     6241.88     5717.21     74.92 o 
   5   2   4      644.34      651.44     30.15 o 
   6   2   4       78.17      128.65     24.88 o 
   7   2   4        0.80       47.59     18.63 o 
   8   2   4        0.56       13.84     18.40 o 
   9   2   4      109.80      157.47     52.87 o 
  -9   3   4      132.03      191.12     76.45 o 
  -8   3   4       16.26       35.26     14.52 o 
  -7   3   4     1052.60     1103.05     41.58 o 
  -6   3   4     1939.33     1979.36     45.15 o 
  -5   3   4      723.95      728.88     19.68 o 
  -4   3   4     2978.40     2968.38     45.32 o 
  -3   3   4     2127.37     2112.85     34.72 o 
  -2   3   4        5.21       18.97      7.64 o 
  -1   3   4       89.39      129.63      8.82 o 
   0   3   4        0.45        3.11      4.19 o 
   1   3   4      739.00      751.93     16.30 o 
   2   3   4      144.08      210.68      8.40 o 
   3   3   4      557.33      608.13     18.73 o 
   4   3   4     2326.97     2280.27     44.75 o 
   5   3   4     2498.88     2436.54     60.63 o 
   6   3   4      655.21      640.38     42.23 o 
   7   3   4      153.10      118.66     24.15 o 
   8   3   4      596.13      597.21     64.74 o 
   9   3   4      340.99      310.18     66.32 o 
  -9   4   4        0.41       17.17     41.71 o 
  -8   4   4        1.91       46.51     16.46 o 
  -7   4   4       16.98       52.49     15.94 o 
  -6   4   4       63.04      150.62     21.53 o 
  -5   4   4      109.65      173.84     16.40 o 
  -4   4   4        0.15       22.03      6.25 o 
  -3   4   4     1870.10     1805.83     31.85 o 
  -2   4   4       40.55       90.24      8.47 o 
  -1   4   4      190.60      203.87     11.24 o 
   0   4   4      978.08     1002.92     21.57 o 
   1   4   4       33.29       76.07     15.84 o 
   2   4   4      175.68      219.04     21.71 o 
   3   4   4     1422.18     1452.90     29.72 o 
   4   4   4      219.16      313.15     42.86 o 
   5   4   4      300.17      357.34     40.24 o 
   6   4   4      348.47      379.95     31.59 o 
   7   4   4       13.16       45.01     24.37 o 
   8   4   4      148.19      216.57     40.69 o 
   9   4   4        0.33       41.27     40.17 o 
  -9   5   4      111.85       53.38     57.13 o 
  -8   5   4      104.57       97.12     35.22 o 
  -7   5   4      426.33      454.15     36.44 o 
  -6   5   4      784.05      668.50     40.59 o 
  -5   5   4        5.67        9.72     11.11 o 
  -4   5   4     1221.66     1281.25     36.34 o 
  -3   5   4      331.99      352.11     14.91 o 
  -2   5   4       54.40       92.99      9.19 o 
  -1   5   4      540.41      573.66     19.46 o 
   0   5   4       72.87       80.66      8.40 o 
   1   5   4      625.58      706.44     19.54 o 
   2   5   4      234.95      226.85     15.26 o 
   3   5   4      636.09      644.18     21.91 o 
   4   5   4     1432.78     1360.85     48.97 o 
   5   5   4        1.36       12.65     12.89 o 
   6   5   4     1180.84     1287.38     87.88 o 
   7   5   4      632.41      660.48     48.17 o 
   8   5   4       81.51       33.39     29.08 o 
   9   5   4       22.00      -13.95     53.78 o 
  -8   6   4        6.39       46.97     35.95 o 
  -7   6   4       42.52       79.84     21.86 o 
  -6   6   4       23.08       42.96     16.60 o 
  -5   6   4      971.78     1104.81     71.18 o 
  -4   6   4     3624.97     3610.00    109.95 o 
  -3   6   4      341.37      372.05     23.67 o 
  -2   6   4     4545.76     4758.05     76.82 o 
  -1   6   4     7466.12     7600.79    101.94 o 
   0   6   4     3788.03     3984.63     64.92 o 
   1   6   4     5100.06     5380.37     69.87 o 
   2   6   4     3070.45     3053.89     50.11 o 
   3   6   4      945.27     1039.14     38.82 o 
   4   6   4     6190.19     5713.14    118.08 o 
   5   6   4      197.11      222.69     25.86 o 
   6   6   4      226.52      251.53     29.86 o 
   7   6   4       65.10       80.48     34.55 o 
   8   6   4        0.36       -4.80     30.50 o 
  -8   7   4      742.14      776.53     92.55 o 
  -7   7   4     1605.70     1630.98     71.13 o 
  -6   7   4     2391.37     2500.35     86.81 o 
  -5   7   4     1645.12     1713.13     77.37 o 
  -4   7   4     5430.57     5012.41    143.40 o 
  -3   7   4     1518.02     1549.77     47.72 o 
  -2   7   4      157.47      210.48     20.60 o 
  -1   7   4     1649.86     1628.79     45.25 o 
   0   7   4       14.03       16.05      7.88 o 
   1   7   4     2062.90     2005.87     40.64 o 
   2   7   4      451.90      530.24     22.68 o 
   3   7   4     1985.31     2170.36     64.68 o 
   4   7   4     2170.36     2012.71     82.40 o 
   5   7   4     1913.59     1844.24     65.74 o 
   6   7   4     4165.74     4222.35    123.72 o 
   7   7   4      943.05      928.37     71.80 o 
   8   7   4      334.86      365.76     67.53 o 
  -8   8   4       41.95       65.53     40.97 o 
  -7   8   4        6.44       -1.49     28.57 o 
  -6   8   4       52.08       54.36     21.15 o 
  -5   8   4      977.10     1083.63     77.15 o 
  -4   8   4     2219.14     2333.79     95.64 o 
  -3   8   4     2216.72     2217.84     75.37 o 
  -2   8   4     6647.57     6432.05    129.57 o 
  -1   8   4     9159.64     8891.69    163.29 o 
   0   8   4     8221.86     8152.66    141.26 o 
   1   8   4     7603.45     7908.55    122.87 o 
   2   8   4     3587.69     3514.51     85.54 o 
   3   8   4     2642.36     2598.15     82.83 o 
   4   8   4     3925.27     3892.33    113.21 o 
   5   8   4      147.35      153.72     33.49 o 
   6   8   4        9.44       42.69     22.04 o 
   7   8   4      265.59      225.52     54.61 o 
  -7   9   4     1605.50     1721.92    126.13 o 
  -6   9   4     1737.25     1847.95     81.95 o 
  -5   9   4     1228.41     1247.69     76.29 o 
  -4   9   4     2549.10     2473.33    104.93 o 
  -3   9   4     2690.74     2592.28    105.07 o 
  -2   9   4      865.68      906.31     46.57 o 
  -1   9   4      173.11      176.01     27.48 o 
   0   9   4       38.78       31.77     25.01 o 
   1   9   4      355.02      464.84     44.59 o 
   2   9   4      482.84      545.62     54.30 o 
   3   9   4     3003.72     2864.27     95.11 o 
   4   9   4     2790.16     2743.81     96.98 o 
   5   9   4      510.95      454.77     46.81 o 
   6   9   4     1154.41     1158.25     72.23 o 
   7   9   4     2172.20     2489.92    206.54 o 
  -6  10   4       61.51       54.12     37.82 o 
  -5  10   4      278.47      238.43     41.24 o 
  -4  10   4      437.98      417.05     79.55 o 
  -3  10   4     1545.59     1504.95     83.54 o 
  -2  10   4     2533.41     2424.12     88.27 o 
  -1  10   4     3197.07     3210.18    115.97 o 
   0  10   4     3163.02     3188.35    158.46 o 
   1  10   4     2446.81     2397.16    422.94 o 
   2  10   4     1951.51     1709.64    108.59 o 
   3  10   4     1365.46     1236.55    101.11 o 
   4  10   4      536.95      536.63     73.31 o 
   5  10   4      127.30      152.83     34.48 o 
   6  10   4        7.29       -0.37     31.57 o 
  -5  11   4     1502.07     1489.66    172.34 o 
  -4  11   4      244.53      191.82     48.22 o 
  -3  11   4      110.96      109.83     33.51 o 
  -2  11   4      656.37      696.22     99.58 o 
  -1  11   4        5.70       16.85     24.70 o 
   0  11   4       66.73       69.22     30.09 o 
   1  11   4       50.31       23.74     40.10 o 
   2  11   4      304.12      326.04     82.89 o 
   3  11   4      699.33      656.89     83.43 o 
   4  11   4      343.20      370.52     91.87 o 
   5  11   4      409.78      298.42     91.07 o 
  -4  12   4        1.88       -7.38     40.37 o 
  -3  12   4      185.31      174.71     54.52 o 
  -2  12   4       83.72      173.01     65.85 o 
  -1  12   4       12.84        4.79     24.74 o 
   0  12   4      231.51      227.35     50.88 o 
   1  12   4       18.54       66.66     46.67 o 
   2  12   4       37.65       48.01     46.41 o 
   3  12   4      410.84      769.04    131.84 o 
   4  12   4        0.84        0.00     44.13 o 
  -3  13   4      201.55      289.83     91.87 o 
  -2  13   4        3.50       12.47     44.26 o 
  -1  13   4       15.91       22.67     44.39 o 
   0  13   4        5.71       59.68     56.46 o 
   1  13   4       15.54       44.66     55.79 o 
   2  13   4       27.52       31.52     45.47 o 
  -9   1   5        0.71        7.03     30.22 o 
  -8   1   5     1624.51     1589.65    101.62 o 
  -7   1   5      350.80      361.52     20.20 o 
  -6   1   5      143.66      181.27     15.21 o 
  -5   1   5     1690.31     1825.65     39.30 o 
  -4   1   5     3742.77     3629.29     59.19 o 
  -3   1   5      893.59      825.20     28.24 o 
  -2   1   5     7007.61     7528.91    116.16 o 
  -1   1   5     1153.50     1277.33     24.98 o 
   0   1   5     4771.85     5041.50     78.61 o 
   1   1   5     2464.35     2400.01     31.34 o 
   2   1   5      195.20      238.57      9.41 o 
   3   1   5       47.42       88.24      7.30 o 
   4   1   5      377.64      381.65     13.35 o 
   5   1   5      362.42      407.00     24.86 o 
   6   1   5      142.03      181.59     26.49 o 
   7   1   5      186.76      159.70     27.71 o 
   8   1   5      343.85      322.92     39.19 o 
   9   1   5       73.75       72.13     41.20 o 
  -9   2   5      634.24      690.25     83.19 o 
  -8   2   5      985.76      979.14     55.62 o 
  -7   2   5      758.68      841.22     31.22 o 
  -6   2   5       63.32       61.02      9.40 o 
  -5   2   5      374.36      388.28     14.48 o 
  -4   2   5     5330.68     5422.07     70.14 o 
  -3   2   5     2285.61     2353.76     36.79 o 
  -2   2   5     1665.17     1861.44     33.39 o 
  -1   2   5     1383.22     1530.65     29.80 o 
   0   2   5    16177.69    17004.74    151.02 o 
   1   2   5     2721.89     2840.36     37.74 o 
   2   2   5    12566.02    12925.40    131.04 o 
   3   2   5    14600.85    14521.67    146.38 o 
   4   2   5     1921.84     1855.87     37.11 o 
   5   2   5     1942.96     1884.92     53.28 o 
   6   2   5     4901.71     4972.67    107.77 o 
   7   2   5      187.52      197.67     29.92 o 
   8   2   5      284.81      250.96     36.22 o 
   9   2   5      167.81      116.99     50.25 o 
  -9   3   5       60.24       49.39     27.44 o 
  -8   3   5     2215.03     2254.74     87.87 o 
  -7   3   5     1727.01     1885.99     53.54 o 
  -6   3   5     1256.92     1352.52     35.46 o 
  -5   3   5     7218.45     7241.99     89.75 o 
  -4   3   5    10596.39    10608.87    119.43 o 
  -3   3   5     9328.58     9587.99    108.05 o 
  -2   3   5    25825.81    25761.23    244.55 o 
  -1   3   5     5089.46     5396.76     62.16 o 
   0   3   5    15941.82    15589.48    142.11 o 
   1   3   5     7216.64     7189.96     80.09 o 
   2   3   5      585.74      535.07     13.15 o 
   3   3   5      376.93      373.74     16.34 o 
   4   3   5        1.19       38.74     13.80 o 
   5   3   5     3783.96     3715.16     79.60 o 
   6   3   5      299.11      386.27     31.66 o 
   7   3   5      585.33      584.54     46.50 o 
   8   3   5     1722.59     1805.75     80.47 o 
   9   3   5      557.76      573.27     84.78 o 
  -9   4   5     1215.62     1444.33    169.93 o 
  -8   4   5     1280.48     1417.43     64.27 o 
  -7   4   5     1432.54     1513.43     56.15 o 
  -6   4   5     1264.09     1324.74     46.25 o 
  -5   4   5      699.61      644.06     24.54 o 
  -4   4   5      800.39      652.34     20.55 o 
  -3   4   5     2015.21     1887.13     32.96 o 
  -2   4   5     1966.00     1963.26     47.13 o 
  -1   4   5     2944.62     3410.98     47.12 o 
   0   4   5    15101.73    15324.13    183.00 o 
   1   4   5     9234.71     8849.99     93.85 o 
   2   4   5    15027.95    15791.92    144.34 o 
   3   4   5    19442.03    19454.13    186.50 o 
   4   4   5     7859.04     7619.71    127.64 o 
   5   4   5     4175.93     4049.71     94.08 o 
   6   4   5     4352.11     4131.37    100.22 o 
   7   4   5      551.75      515.26     39.73 o 
   8   4   5      672.81      559.69     51.12 o 
   9   4   5      204.23      127.84     52.15 o 
  -9   5   5      119.10      260.86     89.06 o 
  -8   5   5      490.59      454.96     36.93 o 
  -7   5   5     1110.35     1224.66     55.85 o 
  -6   5   5     2199.63     2122.94     78.20 o 
  -5   5   5     6840.89     6583.91    139.85 o 
  -4   5   5    10102.58    10432.29    155.03 o 
  -3   5   5     9254.66     9288.90    121.74 o 
  -2   5   5    13531.04    13057.08    150.17 o 
  -1   5   5     6145.88     6158.42     79.01 o 
   0   5   5     8333.48     8254.18     91.01 o 
   1   5   5     4924.64     4777.21     62.06 o 
   2   5   5      363.64      315.35     14.42 o 
   3   5   5      120.36      148.34     14.45 o 
   4   5   5      249.90      203.32     23.35 o 
   5   5   5     2043.06     1915.94     63.00 o 
   6   5   5     2099.32     2101.33     70.16 o 
   7   5   5      517.87      476.33     39.87 o 
   8   5   5      799.08      966.47    152.90 o 
  -8   6   5      334.52      298.60     61.18 o 
  -7   6   5     1197.38     1084.42     75.25 o 
  -6   6   5     1329.09     1057.40     58.74 o 
  -5   6   5      179.82      188.52     29.17 o 
  -4   6   5      108.41      130.89     28.70 o 
  -3   6   5       70.06       79.60     15.15 o 
  -2   6   5     1123.66     1154.07     37.68 o 
  -1   6   5     2928.00     2916.84     53.68 o 
   0   6   5     5615.67     5636.73     75.92 o 
   1   6   5     5193.26     5326.08     69.96 o 
   2   6   5     2761.49     2894.01     48.74 o 
   3   6   5     5002.99     4711.18    129.22 o 
   4   6   5     6191.72     6111.40    125.49 o 
   5   6   5     2758.57     2500.57     75.89 o 
   6   6   5     1338.47     1285.54     56.73 o 
   7   6   5      571.10      608.45     49.51 o 
   8   6   5      113.27      153.83     74.70 o 
  -8   7   5       27.70       49.68     37.48 o 
  -7   7   5       46.58       42.01     19.55 o 
  -6   7   5      370.28      367.86     41.72 o 
  -5   7   5     1098.23     1084.19     62.30 o 
  -4   7   5     2078.57     2010.60     82.93 o 
  -3   7   5     2634.77     2437.75     62.65 o 
  -2   7   5     1147.91     1040.73     42.57 o 
  -1   7   5     2504.24     2407.63     57.38 o 
   0   7   5     1764.63     1904.97     41.65 o 
   1   7   5        6.25       15.89      6.84 o 
   2   7   5        3.23       35.50     12.93 o 
   3   7   5      574.88      585.21     35.98 o 
   4   7   5      121.65       87.35     19.04 o 
   5   7   5      199.74      177.27     26.27 o 
   6   7   5      953.28      939.59     59.66 o 
   7   7   5      513.18      518.62     57.28 o 
   8   7   5      125.00      137.50     47.83 o 
  -8   8   5       28.99       17.47     37.54 o 
  -7   8   5       33.87       72.01     36.71 o 
  -6   8   5      138.20      129.80     30.48 o 
  -5   8   5      610.24      672.45     73.22 o 
  -4   8   5       60.90       57.35     20.57 o 
  -3   8   5        3.05       13.15     12.41 o 
  -2   8   5        0.04       37.88     13.63 o 
  -1   8   5      300.90      274.62     28.40 o 
   0   8   5        5.37       28.20     12.01 o 
   1   8   5      459.42      523.24     31.52 o 
   2   8   5      329.42      282.87     27.63 o 
   3   8   5      454.35      470.85     36.41 o 
   4   8   5       24.32       58.34     18.01 o 
   5   8   5     1579.75     1617.03     73.30 o 
   6   8   5       28.55       54.21     22.76 o 
   7   8   5       90.65       38.70     36.74 o 
  -7   9   5      202.31      264.38     62.81 o 
  -6   9   5       58.48       88.25     28.18 o 
  -5   9   5      133.17      111.96     28.12 o 
  -4   9   5       85.15       83.68     25.57 o 
  -3   9   5      108.08      113.56     27.89 o 
  -2   9   5     1005.21     1118.02     62.42 o 
  -1   9   5        8.27       51.69     18.14 o 
   0   9   5       49.48       76.62     22.21 o 
   1   9   5     1204.80     1160.95     81.65 o 
   2   9   5        2.37       43.24     18.28 o 
   3   9   5      130.30      119.56     25.33 o 
   4   9   5      110.95      121.71     27.44 o 
   5   9   5       20.08       20.04     21.13 o 
   6   9   5        0.74       52.81     24.77 o 
   7   9   5       19.61        4.11     34.57 o 
  -6  10   5       46.24      115.27     45.88 o 
  -5  10   5        2.51       28.24     22.80 o 
  -4  10   5      108.25       86.31     27.68 o 
  -3  10   5       47.51       37.92     23.52 o 
  -2  10   5      243.09      195.28     30.39 o 
  -1  10   5      337.93      285.95     48.65 o 
   0  10   5     1104.44     1153.94     79.51 o 
   1  10   5      719.77      812.26     70.25 o 
   2  10   5      909.27     1099.68     94.11 o 
   3  10   5     1111.43     1128.30    172.34 o 
   4  10   5      421.09      390.28     53.46 o 
   5  10   5      594.15      649.42     57.93 o 
   6  10   5      677.14      621.37    116.55 o 
  -5  11   5     1357.01     1587.17    176.64 o 
  -4  11   5     1324.78     1278.01     87.63 o 
  -3  11   5     1422.78     1387.41     89.98 o 
  -2  11   5     2069.80     2228.44    201.76 o 
  -1  11   5     1202.75     1256.45     90.03 o 
   0  11   5     1429.94     1483.83     95.47 o 
   1  11   5      465.78      491.82     99.25 o 
   2  11   5        8.46       54.32     49.09 o 
   3  11   5      195.06      277.22     81.01 o 
   4  11   5       18.26        5.46     26.96 o 
   5  11   5      174.01       97.64     59.28 o 
  -4  12   5       25.30       75.51     53.38 o 
  -3  12   5       60.96      114.67     75.84 o 
  -2  12   5      206.22      265.82     76.05 o 
  -1  12   5      560.76      678.73     77.03 o 
   0  12   5     1393.00     1516.21    104.93 o 
   1  12   5     1337.53     1382.23    156.11 o 
   2  12   5     1619.71     1550.42    171.67 o 
   3  12   5     1535.23     1407.04    168.05 o 
   4  12   5      988.65      990.74    149.01 o 
  -3  13   5      623.04      438.57    105.42 o 
  -2  13   5      763.23      540.23    109.98 o 
  -1  13   5     1565.70     1710.84    115.85 o 
   0  13   5     1119.80     1111.98    144.85 o 
   1  13   5      294.09      218.35     78.06 o 
   2  13   5       67.53       10.86     47.75 o 
  -9   0   6     1345.79     1292.64    150.08 o 
  -8   0   6     3472.55     3505.61    220.76 o 
  -7   0   6     2355.45     2628.81    386.33 o 
  -6   0   6     5475.22     5285.66    134.39 o 
  -5   0   6     6668.04     6158.83    174.40 o 
  -4   0   6    11391.38    11850.51    388.01 o 
  -3   0   6     9490.11     9575.80    149.16 o 
  -2   0   6     6384.38     5880.36    114.98 o 
  -1   0   6       42.12       37.07      8.13 o 
   0   0   6      840.16      753.96     24.92 o 
   1   0   6     7889.72     8295.50    116.82 o 
   2   0   6     5324.63     5902.60     83.96 o 
   3   0   6     3721.95     3950.62     63.93 o 
   4   0   6     9309.79     8425.06    128.83 o 
   5   0   6     5564.15     5872.30    120.12 o 
   6   0   6     3840.53     3999.94    155.70 o 
   7   0   6     5229.41     4783.31    184.76 o 
   8   0   6     2072.43     2378.02    129.95 o 
   9   0   6      574.41      711.64    134.25 o 
  -9   1   6       37.54        3.28     59.21 o 
  -8   1   6      185.76      268.02     52.62 o 
  -7   1   6       27.83       15.79     15.87 o 
  -6   1   6      758.48      756.18     24.92 o 
  -5   1   6      515.40      682.13     21.39 o 
  -4   1   6     3740.43     3546.53     62.87 o 
  -3   1   6    13052.87    13006.02    162.82 o 
  -2   1   6    12046.55    12580.98    158.70 o 
  -1   1   6    28351.92    29889.55    274.67 o 
   0   1   6    50697.36    50529.43    437.99 o 
   1   1   6    10133.18    10397.82    104.03 o 
   2   1   6    19963.95    18874.69    164.27 o 
   3   1   6     5495.59     5479.86     60.27 o 
   4   1   6     2799.90     2803.89     38.00 o 
   5   1   6     1617.06     1422.75     43.61 o 
   6   1   6      523.41      508.02     40.55 o 
   7   1   6        9.73       28.76     17.08 o 
   8   1   6       39.50       30.49     19.50 o 
   9   1   6      464.02      583.53     85.84 o 
  -9   2   6      722.90      731.22    126.07 o 
  -8   2   6     3873.68     3883.57    111.05 o 
  -7   2   6     1173.47     1296.73     50.63 o 
  -6   2   6     1421.98     1329.66     37.65 o 
  -5   2   6     4417.30     4519.41     62.35 o 
  -4   2   6     4828.64     4899.60     65.08 o 
  -3   2   6     3968.42     3684.33     60.08 o 
  -2   2   6     2566.48     2587.03     51.92 o 
  -1   2   6       11.01        9.20      4.13 o 
   0   2   6     3088.39     2901.22     36.87 o 
   1   2   6      841.24      987.65     22.95 o 
   2   2   6    10267.35    10478.67     95.89 o 
   3   2   6     4772.90     4978.72     59.28 o 
   4   2   6     1452.74     1418.74     37.38 o 
   5   2   6     1877.62     1840.58     52.04 o 
   6   2   6     3175.60     3209.99     83.39 o 
   7   2   6     2744.60     2717.99     93.64 o 
   8   2   6      865.35      941.05     83.45 o 
   9   2   6      337.40      362.30    151.89 o 
  -9   3   6       15.74       48.19     23.64 o 
  -8   3   6      225.68      192.76     29.90 o 
  -7   3   6       49.66       92.46     15.99 o 
  -6   3   6      905.17      873.39     29.01 o 
  -5   3   6      709.06      715.36     20.81 o 
  -4   3   6       93.67      104.50      9.28 o 
  -3   3   6     1502.24     1536.86     29.34 o 
  -2   3   6     2612.97     2629.06     35.86 o 
  -1   3   6     2843.26     3082.12     74.72 o 
   0   3   6     5253.28     5031.28     65.08 o 
   1   3   6     8939.36     9144.13    100.80 o 
   2   3   6     2771.69     2687.13     60.56 o 
   3   3   6        5.51        6.65      5.47 o 
   4   3   6      662.95      696.45     29.76 o 
   5   3   6      945.27      893.86     37.74 o 
   6   3   6        7.32       44.78     15.80 o 
   7   3   6       23.05       50.71     19.60 o 
   8   3   6       29.20       42.59     22.87 o 
   9   3   6       59.71      118.34     75.98 o 
  -9   4   6        2.10       -2.01     41.85 o 
  -8   4   6      109.06       70.75     16.82 o 
  -7   4   6      182.73      121.50     25.24 o 
  -6   4   6        0.08        2.67      9.75 o 
  -5   4   6       24.89       12.83      7.47 o 
  -4   4   6       50.38       64.18      8.79 o 
  -3   4   6        2.13       12.62      5.37 o 
  -2   4   6       59.13       63.81      7.79 o 
  -1   4   6      165.24      182.37     11.56 o 
   0   4   6        0.18       -1.35      4.49 o 
   1   4   6        2.07        6.09      4.96 o 
   2   4   6        3.95       32.38     11.73 o 
   3   4   6      344.31      364.09     18.79 o 
   4   4   6        3.98       13.15      9.60 o 
   5   4   6       12.97       19.00     12.97 o 
   6   4   6      313.04      323.56     31.75 o 
   7   4   6       74.47       70.07     19.67 o 
   8   4   6       26.47       62.33     23.62 o 
   9   4   6        9.19       60.22     44.91 o 
  -9   5   6       23.61       83.42     56.46 o 
  -8   5   6       41.40       72.32     19.21 o 
  -7   5   6       52.85       69.96     18.58 o 
  -6   5   6      293.77      261.59     80.74 o 
  -5   5   6       69.68       65.54     19.76 o 
  -4   5   6      397.71      410.49     24.78 o 
  -3   5   6     1377.72     1456.44     36.29 o 
  -2   5   6      183.42      190.79     12.91 o 
  -1   5   6     2989.84     3004.79     78.54 o 
   0   5   6     2889.71     2868.36     50.86 o 
   1   5   6       26.66       41.15      6.95 o 
   2   5   6     4034.80     4074.58    113.62 o 
   3   5   6      867.14      914.06     33.69 o 
   4   5   6      145.31      138.56     18.82 o 
   5   5   6       80.13       86.79     18.65 o 
   6   5   6      478.10      395.57     35.33 o 
   7   5   6        4.14       45.68     17.74 o 
   8   5   6       26.44       39.27     36.73 o 
  -8   6   6      875.53     1114.81    101.73 o 
  -7   6   6      211.03      186.53     39.39 o 
  -6   6   6     2335.47     2221.43     86.04 o 
  -5   6   6     1452.84     1466.80     66.53 o 
  -4   6   6      552.34      568.83     29.95 o 
  -3   6   6     2635.36     2519.64     61.33 o 
  -2   6   6      656.69      649.81     34.14 o 
  -1   6   6       19.83       35.97      8.46 o 
   0   6   6     1936.68     1807.40     36.36 o 
   1   6   6     1930.91     2098.92     40.44 o 
   2   6   6     2352.06     2182.07     41.80 o 
   3   6   6       39.09       68.26     14.51 o 
   4   6   6     2664.01     2958.09     98.27 o 
   5   6   6     1613.11     1702.17     62.56 o 
   6   6   6      136.79      148.51     24.75 o 
   7   6   6     1183.89     1113.51    106.54 o 
   8   6   6      790.69      941.65    142.17 o 
  -8   7   6      268.71      286.84     63.04 o 
  -7   7   6      163.52      183.44     29.25 o 
  -6   7   6      626.47      580.52     50.18 o 
  -5   7   6       34.19       48.85     18.98 o 
  -4   7   6     2013.75     2008.63     82.58 o 
  -3   7   6     5593.85     5545.59    106.27 o 
  -2   7   6     4408.73     4316.47    124.25 o 
  -1   7   6     7858.34     8153.66    137.33 o 
   0   7   6     4051.21     4087.44     74.89 o 
   1   7   6     5493.60     5455.02     77.83 o 
   2   7   6    16609.37    16212.00    209.93 o 
   3   7   6      590.60      574.88     36.88 o 
   4   7   6       51.53       40.53     18.14 o 
   5   7   6     3063.12     3054.99    133.99 o 
   6   7   6      243.58      278.50     33.35 o 
   7   7   6      180.77      208.83     40.23 o 
   8   7   6        0.14       11.81     36.60 o 
  -8   8   6      974.07      857.29     99.13 o 
  -7   8   6      817.17      718.58    109.98 o 
  -6   8   6     3395.99     3315.87    120.75 o 
  -5   8   6     3370.64     3391.85    120.72 o 
  -4   8   6     1771.99     1759.03    109.42 o 
  -3   8   6     2377.12     2408.60     72.25 o 
  -2   8   6      605.02      599.10     43.46 o 
  -1   8   6       56.47       21.14     12.78 o 
   0   8   6      676.90      541.73     37.64 o 
   1   8   6     1254.38     1326.89     61.09 o 
   2   8   6     1760.96     1683.43     57.35 o 
   3   8   6      402.00      404.46     33.81 o 
   4   8   6     3271.20     3190.46     90.50 o 
   5   8   6     3792.12     3849.24    119.28 o 
   6   8   6     1716.90     1736.16     80.56 o 
   7   8   6     1312.34     1370.03    160.14 o 
  -7   9   6        7.47       13.75     31.56 o 
  -6   9   6       76.51       53.11     25.33 o 
  -5   9   6      587.75      546.73     55.32 o 
  -4   9   6     1539.47     1555.06    135.16 o 
  -3   9   6     3077.91     3298.74    146.78 o 
  -2   9   6     3871.19     3837.81    131.05 o 
  -1   9   6     4983.45     5109.55    131.16 o 
   0   9   6     4366.72     4166.06    129.82 o 
   1   9   6     3753.10     3871.23    145.12 o 
   2   9   6     4423.97     4431.77    138.77 o 
   3   9   6     2938.12     2857.06    117.43 o 
   4   9   6     1188.75     1313.65     68.83 o 
   5   9   6      407.21      428.21     47.32 o 
   6   9   6       47.87       54.61     25.42 o 
   7   9   6       44.01       63.71     39.65 o 
  -6  10   6      865.93      742.22    129.69 o 
  -5  10   6     1252.05     1260.70     84.11 o 
  -4  10   6     1447.61     1334.70     82.02 o 
  -3  10   6      418.71      462.65     54.82 o 
  -2  10   6      317.76      202.32     89.65 o 
  -1  10   6      354.90      366.49     45.40 o 
   0  10   6        7.35       -0.72     18.87 o 
   1  10   6      254.98      325.91     79.13 o 
   2  10   6      531.14      555.66     99.65 o 
   3  10   6      665.27      666.14     80.28 o 
   4  10   6      643.81      570.51     98.11 o 
   5  10   6     1767.53     1637.54    158.40 o 
   6  10   6     1497.05     1553.44    118.03 o 
  -5  11   6       85.61       74.57     51.23 o 
  -4  11   6      254.77      235.02     44.76 o 
  -3  11   6      280.05      298.16     48.35 o 
  -2  11   6      869.16      846.06     86.64 o 
  -1  11   6      740.20      775.30     77.10 o 
   0  11   6      900.29     1019.28    107.16 o 
   1  11   6     1536.64     1391.62    149.14 o 
   2  11   6      386.65      189.38     66.79 o 
   3  11   6      277.57      242.09     76.85 o 
   4  11   6      179.77      221.04     55.51 o 
   5  11   6       18.02       22.26     47.61 o 
  -4  12   6      153.93      161.48     72.96 o 
  -3  12   6       31.70       50.12     32.18 o 
  -2  12   6       21.31       20.52     41.31 o 
  -1  12   6      256.07      346.64    142.10 o 
   0  12   6       61.44      127.68     62.23 o 
   1  12   6      156.11      226.80     75.24 o 
   2  12   6        6.41       79.13     59.68 o 
   3  12   6       85.95      114.27     67.86 o 
   4  12   6       54.30       48.28     48.28 o 
  -2  13   6        3.65       16.09     44.66 o 
  -1  13   6       80.41       82.66     39.08 o 
   0  13   6       61.30      100.32     61.83 o 
   1  13   6        6.07      -32.05     31.92 o 
   2  13   6       45.99       29.91     47.88 o 
  -9   1   7      120.96      188.61     57.67 o 
  -8   1   7      305.32      324.56     54.79 o 
  -7   1   7      276.60      220.06     29.06 o 
  -6   1   7      809.76      883.45     44.73 o 
  -5   1   7        8.74       19.52      5.75 o 
  -4   1   7       52.51       22.00     12.54 o 
  -3   1   7       13.23       33.25      5.55 o 
  -2   1   7     2211.30     2175.67     37.10 o 
  -1   1   7      146.43      171.32     11.93 o 
   0   1   7      726.65      759.16     37.18 o 
   1   1   7     5975.58     6250.52     91.05 o 
   2   1   7     1151.03     1084.29     23.03 o 
   3   1   7     1469.32     1409.73     35.47 o 
   4   1   7     3324.24     3465.10     70.73 o 
   5   1   7      325.86      399.67     29.11 o 
   6   1   7      502.01      519.84     45.07 o 
   7   1   7      307.66      396.71     41.64 o 
   8   1   7       41.17       75.26     25.23 o 
   9   1   7       31.44       33.53     39.62 o 
  -9   2   7       55.34       75.51     56.87 o 
  -8   2   7      184.31      160.16     33.58 o 
  -7   2   7     1628.26     1636.56     50.68 o 
  -6   2   7     3660.20     3825.09     70.25 o 
  -5   2   7     2700.05     2692.59     42.35 o 
  -4   2   7     8783.12     8509.84    102.32 o 
  -3   2   7     3693.23     3861.50     62.28 o 
  -2   2   7    12680.57    12632.12    144.82 o 
  -1   2   7    10497.72    10805.63    107.01 o 
   0   2   7     1277.71     1106.71     21.28 o 
   1   2   7     2201.38     2257.05     35.02 o 
   2   2   7     4969.75     4838.88     56.50 o 
   3   2   7     1125.56     1170.27     21.77 o 
   4   2   7      110.10      113.37     14.19 o 
   5   2   7      155.39      174.02     20.08 o 
   6   2   7     1241.65     1201.09     74.26 o 
   7   2   7      430.29      365.49     41.36 o 
   8   2   7      570.76      553.81     51.73 o 
   9   2   7      463.61      401.75     75.87 o 
  -9   3   7      703.60      830.06    131.57 o 
  -8   3   7      530.73      523.29     47.85 o 
  -7   3   7     1819.98     1768.04     62.80 o 
  -6   3   7     3728.96     3773.75     68.41 o 
  -5   3   7       30.34       40.97      9.48 o 
  -4   3   7      379.72      352.77     14.88 o 
  -3   3   7       70.09      113.06      9.85 o 
  -2   3   7     5055.21     5100.43     64.09 o 
  -1   3   7     1164.95     1085.13     21.24 o 
   0   3   7    12743.05    13864.95    131.47 o 
   1   3   7    30389.73    30841.37    295.20 o 
   2   3   7     2226.51     2152.41     37.63 o 
   3   3   7     5846.15     5707.45     69.61 o 
   4   3   7    16437.27    16084.69    211.34 o 
   5   3   7     2603.79     2668.35     73.72 o 
   6   3   7     3050.70     2814.00     80.27 o 
   7   3   7     1402.16     1481.09     96.60 o 
   8   3   7      185.88      112.40     29.65 o 
   9   3   7      254.59      206.28     61.70 o 
  -9   4   7       56.59       57.67     59.68 o 
  -8   4   7      285.04      302.46     38.40 o 
  -7   4   7     2657.78     2705.84     70.21 o 
  -6   4   7     2893.06     2806.15     76.04 o 
  -5   4   7     5754.26     5969.70     93.01 o 
  -4   4   7    12405.17    12227.02    139.18 o 
  -3   4   7     7697.18     7820.89     95.53 o 
  -2   4   7    20078.42    20197.07    203.49 o 
  -1   4   7    14811.10    15170.93    152.48 o 
   0   4   7     3548.55     3347.55     49.15 o 
   1   4   7     4047.62     4190.96     60.96 o 
   2   4   7     4491.45     4058.53     54.42 o 
   3   4   7      824.70      828.16     23.23 o 
   4   4   7       35.22       21.22     10.59 o 
   5   4   7      223.17      284.39     30.61 o 
   6   4   7     1718.87     1715.82     63.16 o 
   7   4   7     1063.08     1155.85     65.28 o 
   8   4   7     1308.75     1250.25     88.24 o 
   9   4   7     1078.84     1124.26    114.05 o 
  -9   5   7      978.82      907.14     97.21 o 
  -8   5   7     1059.77     1079.73     50.72 o 
  -7   5   7     1076.25     1134.11     51.69 o 
  -6   5   7     1401.89     1369.43     81.07 o 
  -5   5   7      171.81      141.30     20.86 o 
  -4   5   7      149.50      135.80     16.51 o 
  -3   5   7       90.51      128.90     14.24 o 
  -2   5   7     1895.15     2001.19     37.30 o 
  -1   5   7     4082.19     4035.67     60.50 o 
   0   5   7     4855.79     5312.46     70.65 o 
   1   5   7    10231.84    10343.95    112.20 o 
   2   5   7    11447.73    11364.29    134.18 o 
   3   5   7     8682.11     8401.71    129.53 o 
   4   5   7     5646.03     5234.52    104.60 o 
   5   5   7     3522.73     3536.66     92.64 o 
   6   5   7     2955.25     2797.46     84.81 o 
   7   5   7      758.81      717.62     48.91 o 
   8   5   7      253.03      215.70     60.59 o 
  -8   6   7      281.51      260.20     56.94 o 
  -7   6   7      740.44      729.37     61.40 o 
  -6   6   7     1752.62     1773.77     75.26 o 
  -5   6   7     3358.11     3295.76     94.08 o 
  -4   6   7     3609.41     3554.51     77.43 o 
  -3   6   7     4774.73     4699.24     91.71 o 
  -2   6   7     5220.20     5191.66     90.34 o 
  -1   6   7     3546.12     3489.48     60.88 o 
   0   6   7     3785.61     3550.50     57.85 o 
   1   6   7     3235.02     3277.93     61.25 o 
   2   6   7     1200.62     1089.64     28.70 o 
   3   6   7        0.60       21.02     10.78 o 
   4   6   7      681.36      687.48     48.24 o 
   5   6   7      616.82      602.98     41.63 o 
   6   6   7      240.27      294.01     33.75 o 
   7   6   7      587.00      613.06     50.35 o 
   8   6   7      608.82      465.53    109.04 o 
  -8   7   7      565.46      534.40     80.49 o 
  -7   7   7      372.93      478.98     42.67 o 
  -6   7   7       72.30       67.89     25.79 o 
  -5   7   7      203.58      161.59     28.56 o 
  -4   7   7       18.71       17.19     13.74 o 
  -3   7   7      209.03      258.09     23.52 o 
  -2   7   7      281.34      351.77     26.68 o 
  -1   7   7      512.07      590.80     35.43 o 
   0   7   7      195.61      170.53     20.64 o 
   1   7   7      657.27      690.81     36.68 o 
   2   7   7     4705.99     4777.24     96.04 o 
   3   7   7     4167.30     4025.74    167.37 o 
   4   7   7      565.65      571.10     49.49 o 
   5   7   7      291.49      284.17     34.17 o 
   6   7   7      204.87      246.40     32.75 o 
   7   7   7      139.28      136.69     31.71 o 
   8   7   7       64.33       19.85     56.46 o 
  -7   8   7      107.38      101.90     44.60 o 
  -6   8   7       99.72       99.61     26.75 o 
  -5   8   7        9.68        9.87     15.30 o 
  -4   8   7        0.66       20.10     16.15 o 
  -3   8   7      852.47      877.22     45.50 o 
  -2   8   7      175.71      147.83     28.02 o 
  -1   8   7      494.85      464.62     36.24 o 
   0   8   7        2.23       46.80     15.51 o 
   1   8   7     2100.25     1906.83     56.14 o 
   2   8   7      263.12      287.94     33.94 o 
   3   8   7      429.23      364.21     44.83 o 
   4   8   7      810.04      882.77     49.53 o 
   5   8   7        0.93       17.32     18.77 o 
   6   8   7       30.01       44.86     23.54 o 
   7   8   7       73.40       86.31     41.27 o 
  -7   9   7        0.20      -31.93     27.08 o 
  -6   9   7      141.53      115.83     40.12 o 
  -5   9   7       29.89       22.72     19.36 o 
  -4   9   7       21.12       26.36     29.04 o 
  -3   9   7       21.61       19.40     16.48 o 
  -2   9   7       39.33       46.75     18.60 o 
  -1   9   7      117.18      104.44     22.65 o 
   0   9   7      207.55      189.98     32.35 o 
   1   9   7      427.15      525.49     56.58 o 
   2   9   7       27.11       46.78     23.18 o 
   3   9   7       13.58       13.79     19.13 o 
   4   9   7      273.76      293.99     38.64 o 
   5   9   7      226.78      168.78     33.79 o 
   6   9   7      180.47      116.17     31.55 o 
  -6  10   7      269.98      246.65     81.81 o 
  -5  10   7      669.68      755.23     67.69 o 
  -4  10   7     1153.04     1120.77     78.28 o 
  -3  10   7      289.67      299.99     44.74 o 
  -2  10   7     1364.23     1382.34     84.21 o 
  -1  10   7     1339.01     1345.19     74.28 o 
   0  10   7      109.72       63.84     28.33 o 
   1  10   7      732.63      878.35    116.42 o 
   2  10   7      581.01      653.56    111.45 o 
   3  10   7       83.92      158.66     47.20 o 
   4  10   7       20.64       47.84     32.95 o 
   5  10   7       10.90       43.32     35.82 o 
   6  10   7      265.06      130.50     69.07 o 
  -5  11   7       19.49       44.93     46.14 o 
  -4  11   7       19.22       36.25     27.67 o 
  -3  11   7       46.66       30.23     25.38 o 
  -2  11   7      513.83      586.89     79.94 o 
  -1  11   7      203.52      212.83     37.87 o 
   0  11   7      774.14      733.50    111.32 o 
   1  11   7     2024.36     2023.72    169.93 o 
   2  11   7     1008.19     1099.38    143.51 o 
   3  11   7     1871.40     1708.95    169.26 o 
   4  11   7     1748.48     1566.78    175.16 o 
   5  11   7      402.31      601.12    124.87 o 
  -4  12   7     1068.19      986.04    146.73 o 
  -3  12   7     1977.40     1903.75    193.00 o 
  -2  12   7     1976.10     2004.86    129.20 o 
  -1  12   7     1050.53     1198.54     99.09 o 
   0  12   7      582.91      534.47    105.02 o 
   1  12   7      969.28     1078.72    141.50 o 
   2  12   7      375.17      419.12    101.80 o 
   3  12   7        6.08       45.60     47.61 o 
   4  12   7       36.65        7.78     42.52 o 
  -2  13   7      269.29      490.21    108.64 o 
  -1  13   7      523.10      601.94     80.79 o 
   0  13   7      628.74      703.99    124.60 o 
   1  13   7      866.03     1025.48    147.53 o 
   2  13   7     1407.53     1477.86    178.24 o 
  -9   0   8      127.10      122.32     64.65 o 
  -8   0   8       32.90       61.16     47.61 o 
  -7   0   8      102.70      111.37     31.53 o 
  -6   0   8      601.11      532.05     42.79 o 
  -5   0   8     2817.21     2873.50    151.15 o 
  -4   0   8     2251.38     2118.98     64.95 o 
  -3   0   8    18534.89    18159.90    318.71 o 
  -2   0   8    20983.47    21004.84    367.43 o 
  -1   0   8    11146.10    11615.34    168.66 o 
   0   0   8    41797.97    40969.66    535.71 o 
   1   0   8    14572.85    14345.45    210.15 o 
   2   0   8    10869.73    11843.60    198.20 o 
   3   0   8    11329.40    10437.38    140.86 o 
   4   0   8     4711.26     4373.43     86.18 o 
   5   0   8      734.97      645.17     61.79 o 
   6   0   8      726.31      640.88     67.48 o 
   7   0   8      228.22      221.66     48.29 o 
   8   0   8       41.04       63.21     36.22 o 
   9   0   8      152.93       93.88     71.08 o 
  -9   1   8      650.93      746.74    101.53 o 
  -8   1   8     2003.83     1991.77    113.43 o 
  -7   1   8     3272.50     3179.25     93.60 o 
  -6   1   8     4797.80     4860.81    101.43 o 
  -5   1   8     7440.30     7289.63    162.96 o 
  -4   1   8     6730.36     6591.55    101.31 o 
  -3   1   8     3308.05     3103.30     51.65 o 
  -2   1   8     6929.00     6406.02     86.23 o 
  -1   1   8      350.21      379.97     13.38 o 
   0   1   8        7.52        7.88      5.29 o 
   1   1   8     1041.86     1182.56     25.85 o 
   2   1   8     3154.73     3079.47     44.56 o 
   3   1   8     2992.70     3019.40     42.01 o 
   4   1   8     4308.51     4503.04     65.83 o 
   5   1   8     9592.45     9279.74    148.97 o 
   6   1   8     3068.03     3176.11    100.41 o 
   7   1   8     1917.34     1767.28     76.72 o 
   8   1   8     2346.30     2357.31     95.81 o 
   9   1   8      393.87      405.10     78.14 o 
  -9   2   8      169.28       82.22     57.13 o 
  -8   2   8       38.78       31.00     25.40 o 
  -7   2   8        0.30       20.11     10.67 o 
  -6   2   8       96.61      126.23     13.07 o 
  -5   2   8     1105.46     1094.28     26.58 o 
  -4   2   8     1146.29     1224.41     28.46 o 
  -3   2   8     6200.12     6200.10     91.87 o 
  -2   2   8    14740.84    14635.12    166.77 o 
  -1   2   8    15397.12    15379.77    147.53 o 
   0   2   8     7482.98     6818.98     70.78 o 
   1   2   8     1410.01     1350.85     26.74 o 
   2   2   8    11484.12    11554.15    120.37 o 
   3   2   8     9419.36     8962.89     92.09 o 
   4   2   8     1366.77     1395.10     34.18 o 
   5   2   8      240.71      212.30     21.70 o 
   6   2   8      255.10      300.42     35.52 o 
   7   2   8       67.56       85.36     24.27 o 
   8   2   8       26.61       38.38     22.07 o 
   9   2   8      220.07      156.94     55.80 o 
  -9   3   8      226.27      149.68     66.93 o 
  -8   3   8        7.88       14.49     15.74 o 
  -7   3   8      603.69      626.75     38.78 o 
  -6   3   8     1298.28     1373.67     35.01 o 
  -5   3   8     1227.04     1144.46     26.89 o 
  -4   3   8     1080.61     1178.37     28.64 o 
  -3   3   8     1198.63     1215.96     30.86 o 
  -2   3   8     1764.03     1649.33     38.84 o 
  -1   3   8       30.83       56.57      6.33 o 
   0   3   8      846.09      900.42     21.46 o 
   1   3   8       20.53       49.41      7.68 o 
   2   3   8        2.32       21.72      6.61 o 
   3   3   8      845.07      828.17     25.76 o 
   4   3   8     2123.48     2287.39     55.50 o 
   5   3   8     1406.07     1384.66     71.32 o 
   6   3   8      518.19      454.23     36.88 o 
   7   3   8      671.40      610.38     70.70 o 
   8   3   8      209.43      229.73     37.89 o 
   9   3   8        3.10       17.29     42.72 o 
  -9   4   8       23.90       35.41     50.43 o 
  -8   4   8        5.53       41.18     20.95 o 
  -7   4   8       36.19       69.66     14.75 o 
  -6   4   8       73.87       97.19     16.94 o 
  -5   4   8        5.39       28.69      9.21 o 
  -4   4   8       26.90       44.49      8.66 o 
  -3   4   8       81.40       93.16      9.71 o 
  -2   4   8      125.48      152.83     11.69 o 
  -1   4   8     1735.67     1752.10     48.14 o 
   0   4   8       41.47       79.27     18.04 o 
   1   4   8       69.71       77.16      9.09 o 
   2   4   8      298.09      343.38     18.66 o 
   3   4   8      362.47      412.94     18.57 o 
   4   4   8       41.27       52.63     14.14 o 
   5   4   8       23.72       61.78     16.37 o 
   6   4   8       26.09       69.82     19.59 o 
   7   4   8        0.03        6.21     19.40 o 
   8   4   8        0.15       93.28     44.44 o 
  -9   5   8        8.05       34.84     37.50 o 
  -8   5   8      334.86      318.69     33.86 o 
  -7   5   8      210.16      259.22     27.47 o 
  -6   5   8      178.01      206.01     27.66 o 
  -5   5   8      901.01      843.73     49.99 o 
  -4   5   8      536.73      580.73     29.85 o 
  -3   5   8        1.55       21.58      9.37 o 
  -2   5   8      841.56      752.54     22.59 o 
  -1   5   8      377.73      410.23     18.16 o 
   0   5   8        3.68       25.53      6.15 o 
   1   5   8      178.27      178.71     12.46 o 
   2   5   8      259.60      321.00     16.39 o 
   3   5   8      283.33      286.45     24.63 o 
   4   5   8        6.91        6.25     10.59 o 
   5   5   8      801.46      793.20     45.43 o 
   6   5   8      390.58      404.28     37.09 o 
   7   5   8      106.35       73.00     22.99 o 
   8   5   8      247.13      254.72     62.48 o 
  -8   6   8        9.82       65.49     38.80 o 
  -7   6   8      104.30       88.29     22.98 o 
  -6   6   8      136.52      214.18     27.91 o 
  -5   6   8      843.17      998.65     57.48 o 
  -4   6   8      329.37      386.16     27.15 o 
  -3   6   8     5235.44     5139.80    114.98 o 
  -2   6   8     3167.60     3201.02     67.34 o 
  -1   6   8      862.40      981.30     34.17 o 
   0   6   8    11011.74    10945.38    133.00 o 
   1   6   8     2265.13     2214.76     42.59 o 
   2   6   8      431.53      449.82     22.29 o 
   3   6   8     4796.56     4758.46    106.12 o 
   4   6   8     1770.93     1816.97     79.75 o 
   5   6   8       28.38       53.37     17.89 o 
   6   6   8      369.44      376.92     43.30 o 
   7   6   8       43.83       56.52     22.16 o 
   8   6   8       20.88        9.29     39.01 o 
  -8   7   8     1308.94     1508.60    159.13 o 
  -7   7   8     1994.38     2248.13    147.60 o 
  -6   7   8     1274.06     1186.06     66.39 o 
  -5   7   8     2876.58     2767.98    101.65 o 
  -4   7   8     1215.71     1164.38     61.51 o 
  -3   7   8     1312.93     1245.58     45.55 o 
  -2   7   8     6825.33     6486.88    118.75 o 
  -1   7   8      692.66      814.65     37.62 o 
   0   7   8     1290.27     1240.80     50.54 o 
   1   7   8     1375.32     1281.62     38.64 o 
   2   7   8      859.57      982.72     44.94 o 
   3   7   8     5455.58     5443.40    119.09 o 
   4   7   8     1119.66     1097.57     52.23 o 
   5   7   8     1828.77     1877.87     70.56 o 
   6   7   8     1256.36     1267.66     64.44 o 
   7   7   8     1040.17      950.95     76.97 o 
  -7   8   8        0.29       24.95     46.00 o 
  -6   8   8      199.56      190.85     35.44 o 
  -5   8   8      941.04     1059.20     65.95 o 
  -4   8   8     1070.22      990.51     65.52 o 
  -3   8   8     4035.52     4175.88    102.48 o 
  -2   8   8     3373.48     3148.44     85.89 o 
  -1   8   8     4816.49     4714.04    121.08 o 
   0   8   8    12824.07    12985.46    288.88 o 
   1   8   8     5302.12     5398.89    116.39 o 
   2   8   8     2339.71     2394.43     85.23 o 
   3   8   8     4149.85     4179.19    104.27 o 
   4   8   8     1136.52     1018.84     54.07 o 
   5   8   8      144.39      143.20     27.29 o 
   6   8   8      191.32      258.97     39.56 o 
   7   8   8        3.74       22.87     35.60 o 
  -7   9   8     1296.75     1365.33    169.66 o 
  -6   9   8     1509.72     1398.60    162.69 o 
  -5   9   8     1503.37     1477.22     82.74 o 
  -4   9   8     1216.03     1023.84     93.93 o 
  -3   9   8     1511.47     1414.31     65.64 o 
  -2   9   8     1506.98     1494.89     77.78 o 
  -1   9   8      244.71      250.04     32.76 o 
   0   9   8        4.99       12.71     14.76 o 
   1   9   8      363.00      346.43     48.65 o 
   2   9   8     1053.68     1078.14     69.96 o 
   3   9   8     1868.67     1760.87     88.18 o 
   4   9   8     2174.31     2106.16    105.09 o 
   5   9   8     1229.54     1177.51     82.28 o 
   6   9   8      764.72      822.81     86.21 o 
  -6  10   8       51.31       37.82     51.23 o 
  -5  10   8      220.59      208.36     40.47 o 
  -4  10   8      803.81      863.52     70.42 o 
  -3  10   8      860.93      868.47     68.64 o 
  -2  10   8     1403.43     1502.85     71.07 o 
  -1  10   8     3531.97     3401.16    123.51 o 
   1  10   8     2566.12     2744.75    194.47 o 
   2  10   8     2128.25     2167.23    177.04 o 
   3  10   8      515.43      540.37    107.97 o 
   4  10   8      474.50      503.49    165.84 o 
   5  10   8      228.06      225.41     58.73 o 
   6  10   8       15.54       35.81     54.05 o 
  -5  11   8      271.90      221.30     79.13 o 
  -4  11   8      329.74      266.81     46.86 o 
  -3  11   8      740.93      692.77     68.56 o 
  -2  11   8       46.51       37.04     23.75 o 
  -1  11   8        1.81       14.58     20.61 o 
   0  11   8        0.13       29.99     29.84 o 
   1  11   8       97.16      193.80     69.47 o 
   2  11   8       49.32       37.02     41.98 o 
   3  11   8      343.30      260.46     82.22 o 
   4  11   8      772.80      709.89    131.03 o 
   5  11   8      229.39      264.21     89.46 o 
  -4  12   8       71.22       37.15     51.90 o 
  -3  12   8       51.05       64.04     37.63 o 
  -2  12   8       84.78       80.36     39.33 o 
  -1  12   8      124.74      105.93     40.40 o 
   0  12   8       35.57       72.42     54.18 o 
   1  12   8       96.70      133.99     68.27 o 
   2  12   8        6.26       -0.13     36.75 o 
   3  12   8       13.61       69.61     50.56 o 
  -2  13   8       24.04       58.61     49.36 o 
  -1  13   8       17.56       58.97     38.78 o 
   0  13   8       27.86       70.95     60.09 o 
   1  13   8        3.58       58.48     58.61 o 
  -9   1   9       82.51      113.33     62.63 o 
  -8   1   9      189.38      150.87     47.34 o 
  -7   1   9      256.18      315.62     33.36 o 
  -6   1   9      874.12      921.51     46.35 o 
  -5   1   9      559.01      603.48     24.23 o 
  -4   1   9     1380.52     1404.43     50.29 o 
  -3   1   9     2426.76     2563.09     65.02 o 
  -2   1   9     2044.37     1980.95     46.54 o 
  -1   1   9     2318.57     2198.39     51.33 o 
   0   1   9     1973.45     1847.15     33.87 o 
   1   1   9       19.07       34.71      7.02 o 
   2   1   9     1170.77      986.55     29.17 o 
   3   1   9        8.12       28.57      6.73 o 
   4   1   9       64.48       83.43     10.06 o 
   5   1   9       24.05       31.05     14.26 o 
   6   1   9      178.49      168.26     29.26 o 
   7   1   9      214.39      207.35     46.63 o 
   8   1   9      103.47      110.34     29.78 o 
   9   1   9      431.66      406.65     75.90 o 
  -9   2   9      734.02      667.24    118.70 o 
  -8   2   9      898.93     1025.14     87.56 o 
  -7   2   9      177.52      180.25     27.93 o 
  -6   2   9     1226.97     1233.57     42.16 o 
  -5   2   9      190.96      218.09     12.68 o 
  -4   2   9      261.78      296.93     19.03 o 
  -3   2   9      238.95      223.22     14.11 o 
  -2   2   9      535.91      611.77     19.97 o 
  -1   2   9    14569.18    14823.50    144.97 o 
   0   2   9      140.03      155.55      9.91 o 
   1   2   9     3327.14     3401.87    123.10 o 
   2   2   9    14465.26    14537.61    142.47 o 
   3   2   9     3608.68     3673.28     51.43 o 
   4   2   9     4522.02     4170.82     78.86 o 
   5   2   9     2656.50     2595.78     61.91 o 
   6   2   9      811.72      687.01     52.44 o 
   7   2   9     1483.64     1480.43     72.22 o 
   8   2   9      270.43      292.70     41.63 o 
   9   2   9      131.14      122.42     51.28 o 
  -9   3   9      508.63      417.38    100.99 o 
  -8   3   9      682.91      625.17     59.84 o 
  -7   3   9     1293.14     1364.29     55.02 o 
  -6   3   9     4134.76     4122.56     71.48 o 
  -5   3   9     2989.52     3141.51     50.35 o 
  -4   3   9    11060.45    10789.89    132.33 o 
  -3   3   9    15131.87    15436.70    222.67 o 
  -2   3   9     2564.27     2386.47     42.02 o 
  -1   3   9     6896.38     6717.48     77.08 o 
   0   3   9    22114.31    22173.73    220.46 o 
   1   3   9      464.87      473.87     18.44 o 
   2   3   9     2705.85     2491.51     44.02 o 
   3   3   9      118.03      131.85     10.58 o 
   4   3   9      447.21      503.31     28.38 o 
   5   3   9      222.24      255.77     24.43 o 
   6   3   9      933.89      918.57     49.33 o 
   7   3   9     1833.46     2049.28     86.70 o 
   8   3   9      447.13      435.79     59.28 o 
  -9   4   9     1135.91     1041.70    147.67 o 
  -8   4   9     2143.69     2467.45     97.31 o 
  -7   4   9      567.15      497.78     29.83 o 
  -6   4   9     1884.92     1747.23     57.05 o 
  -5   4   9      602.17      584.19     33.00 o 
  -4   4   9      134.79      140.64     14.20 o 
  -3   4   9       38.23       48.88      9.19 o 
  -2   4   9     1016.62     1158.32     27.94 o 
  -1   4   9     9109.01     9373.01     94.49 o 
   0   4   9     2507.80     2442.50     42.50 o 
   1   4   9    10124.55    10124.64    117.70 o 
   2   4   9    15987.29    15697.00    159.67 o 
   3   4   9     7839.69     8040.10    114.91 o 
   4   4   9     8980.49     8823.87    149.85 o 
   5   4   9     4264.16     4144.99     94.31 o 
   6   4   9     1370.61     1363.87     59.17 o 
   7   4   9     1455.70     1422.05     74.69 o 
   8   4   9      543.75      558.29    104.41 o 
  -9   5   9      190.49      184.94     55.39 o 
  -8   5   9      305.87      370.09     43.67 o 
  -7   5   9     1439.41     1529.80     71.84 o 
  -6   5   9     2421.02     2466.17     75.86 o 
  -5   5   9     3931.07     3952.04     88.97 o 
  -4   5   9     8994.16     8481.33    138.27 o 
  -3   5   9     7120.49     7017.95    119.54 o 
  -2   5   9     6123.62     6092.18    107.17 o 
  -1   5   9    12469.15    12243.01    140.01 o 
   0   5   9     6698.38     6381.61     83.39 o 
   1   5   9      861.62      840.87     28.31 o 
   2   5   9     1899.95     1918.68     38.42 o 
   3   5   9        0.22       19.89     11.21 o 
   4   5   9      155.62      151.96     34.15 o 
   5   5   9      315.55      343.21     33.80 o 
   6   5   9     1069.52     1093.78     56.93 o 
   7   5   9      971.99     1068.38     69.22 o 
   8   5   9      598.00      475.63     80.97 o 
  -8   6   9      500.71      409.28     70.08 o 
  -7   6   9      519.73      452.60     44.24 o 
  -6   6   9      585.20      601.68     42.33 o 
  -5   6   9      249.45      226.52     34.42 o 
  -4   6   9      110.34      109.90     17.38 o 
  -3   6   9       65.57       60.68     14.37 o 
  -2   6   9      438.18      376.01     26.57 o 
  -1   6   9     1119.98     1264.29     42.56 o 
   0   6   9     5692.17     5672.31     97.84 o 
   1   6   9     8855.95     8882.68    109.08 o 
   2   6   9     2267.64     2304.25     87.32 o 
   3   6   9     2576.83     2484.38     73.07 o 
   4   6   9     3775.00     3684.42    117.29 o 
   5   6   9     1689.48     1859.63     69.46 o 
   6   6   9     1248.27     1295.75     62.56 o 
   7   6   9      530.92      518.21     47.28 o 
   8   6   9       72.38       93.04     49.60 o 
  -8   7   9       88.26       49.62     35.26 o 
  -7   7   9      148.32      184.92     49.56 o 
  -6   7   9      254.99      216.45     34.00 o 
  -5   7   9     1167.08     1191.63     59.27 o 
  -4   7   9      833.99      824.26     43.43 o 
  -3   7   9      615.92      654.34     39.49 o 
  -2   7   9     2508.33     2423.44     64.88 o 
  -1   7   9     4929.10     4548.86    187.08 o 
   0   7   9     1013.67      959.49     62.39 o 
   1   7   9       11.32       17.69     10.47 o 
   2   7   9      213.85      228.52     34.63 o 
   3   7   9       95.60       86.06     20.58 o 
   4   7   9      110.24      103.99     22.76 o 
   5   7   9      244.78      264.24     33.05 o 
   6   7   9      310.41      296.32     36.50 o 
   7   7   9      105.29      112.76     38.84 o 
  -7   8   9      211.02      245.71     81.54 o 
  -6   8   9       35.90       39.74     29.96 o 
  -5   8   9       27.41       39.83     20.33 o 
  -4   8   9        9.64       16.17     23.25 o 
  -3   8   9      237.76      226.25     34.25 o 
  -2   8   9      449.95      461.60     39.89 o 
  -1   8   9      439.83      449.23     38.96 o 
   0   8   9     2376.26     2333.41     96.90 o 
   1   8   9        1.61        3.08     13.89 o 
   2   8   9       66.89       58.41     24.13 o 
   3   8   9      199.75      203.26     32.41 o 
   4   8   9       14.63       23.24     17.59 o 
   5   8   9       53.44       65.81     22.51 o 
   6   8   9       24.86       43.64     23.68 o 
   7   8   9        0.23       38.76     52.44 o 
  -7   9   9      122.11      128.49     68.67 o 
  -6   9   9       75.78      123.66     63.97 o 
  -5   9   9        0.59        7.56     18.50 o 
  -4   9   9      562.60      626.98     58.16 o 
  -3   9   9      495.33      466.99     43.63 o 
  -2   9   9        4.45       29.19     17.25 o 
  -1   9   9       89.88      104.04     38.70 o 
   0   9   9       56.75       31.19     26.06 o 
   1   9   9       58.66      171.27     58.61 o 
   2   9   9      891.97     1073.54     86.58 o 
   3   9   9       28.02       46.06     25.20 o 
   4   9   9      120.83      104.65     38.27 o 
   5   9   9       85.50      100.76     33.12 o 
   6   9   9        0.43        2.13     27.98 o 
  -6  10   9       96.89       55.93     53.11 o 
  -5  10   9      101.46       77.14     38.48 o 
  -4  10   9        7.48       25.64     22.84 o 
  -3  10   9        1.98       -0.71     16.85 o 
  -2  10   9      114.80      121.35     27.00 o 
  -1  10   9     1094.45     1226.48     74.85 o 
   0  10   9      272.63      304.05     77.92 o 
   1  10   9      671.70      792.11    115.34 o 
   2  10   9     1075.35     1161.12    125.60 o 
   3  10   9      510.12      313.44     82.08 o 
   4  10   9      727.19      754.69    128.22 o 
   5  10   9      351.91      359.93     93.28 o 
  -5  11   9      605.09      525.35    114.40 o 
  -4  11   9     1426.07     1390.00    114.76 o 
  -3  11   9     1856.22     1982.44    137.89 o 
  -2  11   9      815.96      691.63     64.30 o 
  -1  11   9     1838.50     1921.45    108.57 o 
   0  11   9     1503.52     1331.88    234.24 o 
   1  11   9       33.39       41.58     44.26 o 
   2  11   9      122.75       60.09     51.50 o 
   3  11   9       85.52      217.14     77.79 o 
   4  11   9        5.64       18.64     50.83 o 
  -4  12   9        7.01       37.29     49.22 o 
  -3  12   9        0.18       16.63     46.14 o 
  -2  12   9      101.50      124.58     37.57 o 
  -1  12   9      861.08     1205.80    101.70 o 
   0  12   9     1073.95     1406.11    159.20 o 
   1  12   9     1324.13      992.88    142.84 o 
   2  12   9     1205.04     1109.57    152.63 o 
   3  12   9     1118.29     1017.83    150.75 o 
  -1  13   9     1141.31     1249.99    157.05 o 
   0  13   9      440.54      457.61    108.90 o 
   1  13   9      348.18      441.92    109.31 o 
  -9   0  10     1128.21     1153.69    141.90 o 
  -8   0  10     1704.96     1848.97    154.91 o 
  -7   0  10     4415.15     4621.82    135.13 o 
  -6   0  10     4802.13     4950.07    232.97 o 
  -5   0  10     5735.45     5815.14    250.53 o 
  -4   0  10     9503.00     9094.60    175.98 o 
  -3   0  10      804.06      815.34     35.12 o 
  -2   0  10     4659.65     4438.34    106.14 o 
  -1   0  10      978.59      941.86     32.21 o 
   0   0  10       73.60      151.35     16.33 o 
   1   0  10      300.52      369.88     24.37 o 
   2   0  10     1346.37     1481.50     45.69 o 
   3   0  10    12765.32    12542.70    198.40 o 
   4   0  10     3043.66     3132.34     73.07 o 
   5   0  10     5040.68     4841.24    178.86 o 
   6   0  10     6313.47     5943.49    214.82 o 
   7   0  10     1290.21     1333.91    101.79 o 
   8   0  10      895.31      999.35     98.54 o 
   9   0  10      865.34     1083.82    162.82 o 
  -9   1  10      252.65      226.13     79.53 o 
  -8   1  10       33.11       26.28     38.16 o 
  -7   1  10        4.84       13.83     13.88 o 
  -6   1  10       13.26       14.74     15.53 o 
  -5   1  10     3659.83     3642.35     75.81 o 
  -4   1  10     3620.15     3719.16     61.58 o 
  -3   1  10     7265.44     7336.53    107.57 o 
  -2   1  10    14310.08    13695.28    183.48 o 
  -1   1  10     6262.37     6347.88     99.90 o 
   0   1  10    17818.63    17985.84    175.15 o 
   1   1  10    27987.14    26956.42    265.17 o 
   2   1  10     7691.11     7165.36     85.82 o 
   3   1  10     4103.38     4026.52     58.03 o 
   4   1  10     5038.71     4720.75     71.64 o 
   5   1  10      154.30      170.61     23.54 o 
   6   1  10      230.78      213.58     58.73 o 
   7   1  10       47.25       54.62     21.88 o 
   8   1  10      138.25      128.65     33.36 o 
   9   1  10        7.38       91.75     47.82 o 
  -9   2  10      486.13      551.50    109.44 o 
  -8   2  10     1103.16     1219.97    111.97 o 
  -7   2  10     2124.74     2207.98    124.45 o 
  -6   2  10     2638.57     2668.28     55.64 o 
  -5   2  10     3752.82     3661.29     57.80 o 
  -4   2  10     3205.55     3071.60     56.15 o 
  -3   2  10      120.42      128.65     13.14 o 
  -2   2  10     3378.64     3357.52     55.36 o 
  -1   2  10     2549.46     2433.23     37.02 o 
   0   2  10      114.94      177.14     11.36 o 
   1   2  10      911.17      895.29     23.52 o 
   2   2  10     1361.92     1677.64     32.24 o 
   3   2  10     4887.85     4820.33     65.80 o 
   4   2  10     1644.74     1528.77     44.79 o 
   5   2  10     3413.91     3259.97     78.34 o 
   6   2  10     2427.13     2440.63     90.86 o 
   7   2  10      201.07      200.24     35.38 o 
   8   2  10      872.88      850.10     78.52 o 
  -9   3  10       24.30       73.36     56.06 o 
  -8   3  10       32.46       31.56     31.60 o 
  -7   3  10        1.02       18.32     14.59 o 
  -6   3  10        9.01       43.41      8.71 o 
  -5   3  10      193.22      239.21     14.64 o 
  -4   3  10     1428.32     1447.73     31.64 o 
  -3   3  10     2614.02     2470.49     50.42 o 
  -2   3  10      500.51      503.02     33.91 o 
  -1   3  10      958.66      928.39     43.63 o 
   0   3  10     6628.72     6919.80     96.86 o 
   1   3  10     5656.17     5760.29    129.56 o 
   2   3  10      760.58      751.12     27.83 o 
   3   3  10      735.61      743.43     23.61 o 
   4   3  10      460.01      456.15     37.96 o 
   5   3  10        4.37       16.49     11.94 o 
   6   3  10      122.70      174.20     26.07 o 
   7   3  10       27.67       30.32     21.24 o 
   8   3  10      131.45      140.75     50.20 o 
  -9   4  10        8.12       17.62     35.90 o 
  -8   4  10       45.05       25.77     19.16 o 
  -7   4  10        0.53        9.85     15.74 o 
  -6   4  10       38.37       23.85     12.21 o 
  -5   4  10      144.79      113.49     15.49 o 
  -4   4  10       28.74       36.95     10.97 o 
  -3   4  10      325.58      326.26     36.16 o 
  -2   4  10      397.52      427.18     18.78 o 
  -1   4  10        4.69        0.71      4.54 o 
   0   4  10      465.44      541.40     20.55 o 
   1   4  10      151.12      169.35     13.44 o 
   2   4  10      427.90      481.48     21.90 o 
   3   4  10       68.89       56.97     19.31 o 
   4   4  10       76.54       43.77     13.75 o 
   5   4  10       59.95       57.81     19.14 o 
   6   4  10       10.14       14.90     16.32 o 
   7   4  10       20.11       27.91     27.33 o 
   8   4  10       58.72       30.29     39.77 o 
  -8   5  10        8.86       25.36     18.12 o 
  -7   5  10       16.94       38.48     15.88 o 
  -6   5  10       11.51       16.96     13.41 o 
  -5   5  10     1285.55     1330.70     48.12 o 
  -4   5  10       11.65       39.84     17.53 o 
  -3   5  10       70.25       81.49     14.31 o 
  -2   5  10     2838.69     2840.47     97.50 o 
  -1   5  10      838.49      818.63     29.05 o 
   0   5  10      334.59      360.57     41.54 o 
   1   5  10     2583.69     2551.27     54.51 o 
   2   5  10      644.52      598.02     23.01 o 
   3   5  10      190.24      227.05     26.19 o 
   4   5  10      730.89      693.83     42.92 o 
   5   5  10       13.67       52.36     18.79 o 
   6   5  10       40.39       60.20     20.52 o 
   7   5  10       22.24       49.12     25.72 o 
   8   5  10        5.88       38.31     42.67 o 
  -8   6  10      364.68      301.34     71.89 o 
  -7   6  10     1436.97     1534.02     74.53 o 
  -6   6  10      796.28      842.28     47.90 o 
  -5   6  10      542.25      504.93     38.84 o 
  -4   6  10     3486.92     3331.74     78.01 o 
  -3   6  10        9.70       46.88     13.00 o 
  -2   6  10      115.13      124.77     17.55 o 
  -1   6  10     3189.77     2962.78     70.31 o 
   0   6  10        8.92       18.00      8.37 o 
   1   6  10     1953.16     1904.03     40.68 o 
   2   6  10      184.80      201.81     21.76 o 
   3   6  10     1354.95     1292.54     74.69 o 
   4   6  10      647.65      601.00     42.14 o 
   5   6  10      949.93      927.04     53.06 o 
   6   6  10     1559.53     1503.76     73.35 o 
   7   6  10      248.24      194.84     33.16 o 
  -8   7  10        8.46       10.75     32.08 o 
  -7   7  10        6.23       30.16     24.19 o 
  -6   7  10        4.93      -13.85     13.00 o 
  -5   7  10     2209.10     2277.25     81.52 o 
  -4   7  10     2024.03     2004.90     66.06 o 
  -3   7  10      417.12      501.01     40.06 o 
  -2   7  10     5838.50     5960.09    114.81 o 
  -1   7  10     8683.31     8229.92    171.74 o 
   0   7  10     3886.36     3865.45     93.27 o 
   1   7  10     5295.25     5378.68     90.09 o 
   2   7  10     3118.33     2942.68     81.04 o 
   3   7  10     2147.85     2116.34     70.69 o 
   4   7  10     2451.66     2368.46     78.14 o 
   5   7  10       39.14       33.94     19.31 o 
   6   7  10       43.55       54.84     22.85 o 
   7   7  10      104.13      142.43     40.51 o 
  -7   8  10     1428.07     1182.13    156.11 o 
  -6   8  10     1162.81     1148.44     70.71 o 
  -5   8  10     2228.84     2202.04     95.65 o 
  -4   8  10     5403.21     5221.93    121.48 o 
  -3   8  10      764.69      739.34     56.08 o 
  -2   8  10       37.51       33.49     14.82 o 
  -1   8  10     1055.01     1037.08     48.76 o 
   0   8  10       11.59       -0.95     12.26 o 
   1   8  10     1365.39     1389.29     60.33 o 
   2   8  10      758.49      679.00     87.04 o 
   3   8  10     1176.34     1127.38     74.90 o 
   4   8  10     1124.76     1100.27     64.02 o 
   5   8  10     2079.61     2159.31     80.90 o 
   6   8  10     2350.69     2457.20     90.49 o 
   7   8  10      927.80      768.06     90.25 o 
  -7   9  10        0.11       39.03     48.95 o 
  -6   9  10       48.22       18.64     46.67 o 
  -5   9  10      295.21      330.57     45.43 o 
  -4   9  10      612.25      715.80     71.00 o 
  -3   9  10     3691.98     3674.62    150.13 o 
  -2   9  10     5348.13     5443.94    142.26 o 
  -1   9  10     2725.73     2802.80     95.53 o 
   0   9  10     3121.30     2921.03    139.57 o 
   1   9  10     4028.35     3709.87    227.06 o 
   2   9  10     2368.74     2495.66    128.69 o 
   3   9  10     1830.45     1721.83    108.77 o 
   4   9  10      742.48      755.11     68.38 o 
   5   9  10      304.39      283.12     61.09 o 
   6   9  10      226.23       85.97     63.57 o 
  -6  10  10      493.90      392.30    104.88 o 
  -5  10  10     1716.88     1473.57    168.59 o 
  -4  10  10     1239.37     1210.07     82.48 o 
  -3  10  10      498.20      495.34     55.42 o 
  -2  10  10      279.67      234.51     34.81 o 
  -1  10  10        7.46       12.81     19.52 o 
   0  10  10        0.02       -4.20     21.61 o 
   1  10  10       51.07      105.69     54.85 o 
   2  10  10      942.62      954.63     87.36 o 
   3  10  10      595.02      547.47    110.11 o 
   4  10  10      438.12      342.00     91.34 o 
   5  10  10     1028.05      791.30    135.33 o 
  -5  11  10       29.67       30.04     43.05 o 
  -4  11  10      183.84      188.38     66.66 o 
  -3  11  10      482.44      432.37     56.13 o 
  -2  11  10      429.01      508.43     58.12 o 
  -1  11  10      970.97     1064.75     77.05 o 
   0  11  10      751.62      717.00    116.28 o 
   1  11  10      407.01      407.72     97.24 o 
   2  11  10     1001.27     1174.75    152.49 o 
   3  11  10      272.51      161.48     67.60 o 
   4  11  10        1.87       51.64     56.87 o 
  -3  12  10       65.59       28.30     44.39 o 
  -2  12  10        3.00       12.69     25.26 o 
  -1  12  10        2.09       13.21     30.39 o 
   0  12  10      217.85      190.85     73.50 o 
   1  12  10       62.03       88.38     62.10 o 
   2  12  10      348.30      489.94    110.25 o 
   3  12  10        3.53       40.37     56.33 o 
  -9   1  11       67.22      124.73     63.04 o 
  -8   1  11      296.52      311.84     63.26 o 
  -7   1  11       97.13      108.29     25.06 o 
  -6   1  11      103.43       30.03     31.90 o 
  -5   1  11      562.04      540.85     31.50 o 
  -4   1  11       23.01       35.12      8.95 o 
  -3   1  11     1731.84     1743.44     39.58 o 
  -2   1  11      616.89      521.43     23.04 o 
  -1   1  11      204.18      226.03     20.48 o 
   0   1  11     3141.32     3136.63     85.25 o 
   1   1  11     1167.21     1219.15     43.60 o 
   2   1  11     2127.63     2131.71     72.90 o 
   3   1  11     1387.78     1385.18     52.01 o 
   4   1  11      486.84      506.52     28.51 o 
   5   1  11     1843.48     1763.32     73.10 o 
   6   1  11      269.24      308.72     42.94 o 
   7   1  11      141.54      169.91     34.57 o 
   8   1  11      253.89      154.53     70.68 o 
  -9   2  11      108.93      107.43     63.44 o 
  -8   2  11      511.17      599.30     63.62 o 
  -7   2  11      293.87      491.45     61.78 o 
  -6   2  11     1715.91     1620.41     41.36 o 
  -5   2  11     5112.39     5313.80     83.24 o 
  -4   2  11     1957.56     1989.26     43.66 o 
  -3   2  11     4093.65     3794.97    141.95 o 
  -2   2  11    10202.76    10180.98    129.27 o 
  -1   2  11     3229.28     3348.37     47.32 o 
   0   2  11     6026.21     5548.16     71.62 o 
   1   2  11      954.53      922.52     25.02 o 
   2   2  11      395.23      431.80     17.98 o 
   3   2  11      432.60      404.33     17.98 o 
   4   2  11      172.38      194.79     19.58 o 
   5   2  11     1342.79     1353.65     54.72 o 
   6   2  11       31.16       34.85     20.34 o 
   7   2  11      649.57      617.72     56.82 o 
   8   2  11      314.30      296.59     65.02 o 
  -9   3  11      476.21      558.87    114.14 o 
  -8   3  11     1565.97     1496.27     85.21 o 
  -7   3  11      896.51      987.27     50.89 o 
  -6   3  11      130.51      103.33     15.90 o 
  -5   3  11      949.24      866.63     30.36 o 
  -4   3  11      566.49      602.30     23.67 o 
  -3   3  11     1574.81     1692.57     41.45 o 
  -2   3  11       59.82      109.00     11.10 o 
  -1   3  11     4832.42     4773.80     73.53 o 
   0   3  11     8964.40     8787.82    111.27 o 
   1   3  11     6639.60     6753.32     88.53 o 
   2   3  11    10696.43    10461.07    124.78 o 
   3   3  11     7480.89     7271.81     98.54 o 
   4   3  11     2871.37     2866.70     73.16 o 
   5   3  11     5119.25     4919.70    105.51 o 
   6   3  11     2029.75     1934.08     82.87 o 
   7   3  11      141.54       99.25     35.12 o 
   8   3  11      506.33      682.50     93.62 o 
  -9   4  11      182.07      162.18     50.88 o 
  -8   4  11      642.36      673.20     43.94 o 
  -7   4  11     1034.69     1118.95     82.22 o 
  -6   4  11     3738.47     3716.27     92.53 o 
  -5   4  11     5098.12     5287.69     99.47 o 
  -4   4  11     3139.84     2892.41     67.05 o 
  -3   4  11    13459.80    12711.12    187.04 o 
  -2   4  11    15775.42    15711.89    221.70 o 
  -1   4  11     4829.17     4891.21     65.56 o 
   0   4  11     8299.46     7924.23     99.98 o 
   1   4  11     1712.67     1588.84     37.85 o 
   2   4  11      462.32      463.11     22.57 o 
   3   4  11      273.19      319.75     26.77 o 
   4   4  11      121.24      114.98     19.20 o 
   5   4  11      754.44      834.60     48.68 o 
   6   4  11      449.70      389.43     51.99 o 
   7   4  11     1613.45     1507.94     81.17 o 
   8   4  11      584.57      554.54     86.11 o 
  -8   5  11     1337.55     1462.79     93.54 o 
  -7   5  11      740.41      676.62     39.44 o 
  -6   5  11      334.91      298.03     28.94 o 
  -5   5  11     1040.17      930.66     40.54 o 
  -4   5  11      105.00       51.21     15.30 o 
  -3   5  11      440.93      494.91     30.37 o 
  -2   5  11      392.38      417.27     27.62 o 
  -1   5  11     6277.17     6426.69    114.24 o 
   0   5  11     4894.83     4638.77     84.70 o 
   1   5  11     4436.66     4679.70     69.82 o 
   2   5  11     9054.61     9084.29    112.51 o 
   3   5  11     5496.75     5542.22    120.50 o 
   4   5  11     3659.74     3758.21     98.29 o 
   5   5  11     4424.15     4376.15    117.23 o 
   6   5  11     1353.42     1346.40     64.35 o 
   7   5  11      615.19      610.29     59.11 o 
   8   5  11      284.84      434.58     80.56 o 
  -8   6  11      102.52      119.78     51.10 o 
  -7   6  11      730.12      758.77     46.53 o 
  -6   6  11     1970.28     1984.08     79.43 o 
  -5   6  11     1177.84     1165.70     49.25 o 
  -4   6  11     2416.43     2304.58     70.23 o 
  -3   6  11    10414.35    10165.20    165.59 o 
  -2   6  11     3695.23     3805.42     84.41 o 
  -1   6  11      552.81      611.86     33.76 o 
   0   6  11     2563.44     2616.17     67.62 o 
   1   6  11     1947.10     1881.45     52.22 o 
   2   6  11      713.43      690.29     39.87 o 
   3   6  11       21.86       33.12     15.09 o 
   4   6  11      306.98      291.05     33.07 o 
   5   6  11      161.91      201.28     30.71 o 
   6   6  11      328.08      277.30     36.43 o 
   7   6  11     1054.56     1056.29     73.68 o 
  -8   7  11      208.38      191.07     55.14 o 
  -7   7  11      171.30      113.87     58.74 o 
  -6   7  11      226.06      220.88     35.45 o 
  -5   7  11      366.41      333.25     53.58 o 
  -4   7  11      143.37      185.83     24.63 o 
  -3   7  11      305.21      306.51     30.20 o 
  -2   7  11     1918.13     1866.28     84.82 o 
  -1   7  11      167.08      180.90     23.57 o 
   0   7  11       10.04       26.75     11.13 o 
   1   7  11     1630.64     1595.28     50.50 o 
   2   7  11     1643.26     1487.57     77.22 o 
   3   7  11     1027.71     1128.07     66.72 o 
   4   7  11     1306.45     1302.00     60.79 o 
   5   7  11      597.83      645.53     49.00 o 
   6   7  11      255.10      261.95     40.19 o 
   7   7  11      136.07       66.38     34.98 o 
  -7   8  11       17.92       63.97     56.33 o 
  -6   8  11      119.33       60.82     24.76 o 
  -5   8  11      152.69      141.97     25.93 o 
  -4   8  11     1112.58     1038.20     52.60 o 
  -3   8  11        0.34       25.35     13.78 o 
  -2   8  11        0.31       -1.65     11.62 o 
  -1   8  11      233.27      257.93     29.49 o 
   0   8  11      245.22      246.29     55.09 o 
   1   8  11      190.23      172.15     39.22 o 
   2   8  11      285.40      276.79     51.30 o 
   3   8  11      136.49      197.33     38.31 o 
   4   8  11        0.11       11.90     19.53 o 
   5   8  11        5.03        4.57     19.48 o 
   6   8  11      357.84      375.44     43.77 o 
  -6   9  11        0.15       14.75     41.04 o 
  -5   9  11        0.92       32.24     21.70 o 
  -4   9  11      142.67      119.69     30.59 o 
  -3   9  11       17.28       30.79     17.95 o 
  -2   9  11      521.20      521.03     57.61 o 
  -1   9  11      452.17      492.62     45.03 o 
   0   9  11      517.11      387.20     45.80 o 
   1   9  11        2.94        2.68     43.12 o 
   2   9  11      281.86      415.06     63.56 o 
   3   9  11      108.18      113.25     41.47 o 
   4   9  11       61.81       38.89     33.76 o 
   5   9  11      294.46      301.42     83.76 o 
   6   9  11        1.61       45.20     56.60 o 
  -6  10  11      644.84      547.47    116.82 o 
  -5  10  11      856.98      979.20    144.71 o 
  -4  10  11      275.88      180.50     59.94 o 
  -3  10  11      877.04      963.80     72.55 o 
  -2  10  11      683.35      649.96     53.77 o 
  -1  10  11      293.22      227.98     40.03 o 
   0  10  11     1120.58     1246.42     90.08 o 
   1  10  11      196.06      159.33     61.29 o 
   2  10  11       59.16      113.21     52.24 o 
   3  10  11      186.67      187.82     55.08 o 
   4  10  11       21.42       28.43     47.75 o 
   5  10  11       95.03      104.75     62.63 o 
  -5  11  11       81.03       95.76     57.94 o 
  -4  11  11       12.45       93.21     57.81 o 
  -3  11  11      229.44      322.42     66.64 o 
  -2  11  11      255.36      255.54     44.46 o 
  -1  11  11      306.89      268.92     81.01 o 
   0  11  11      491.99      558.61    109.04 o 
   1  11  11     1048.71     1226.39    153.30 o 
   2  11  11     1457.35     1374.59    162.28 o 
   3  11  11      963.19      823.22    135.86 o 
   4  11  11      883.47      632.24    127.15 o 
  -3  12  11     1406.05     1389.61    166.31 o 
  -2  12  11     1143.73     1157.10     87.09 o 
  -1  12  11      858.43      837.85    131.57 o 
   0  12  11      708.08      789.96    130.10 o 
   1  12  11      425.85      414.03    102.06 o 
   2  12  11      242.93      185.49     78.06 o 
  -8   0  12      208.62      234.98     70.28 o 
  -7   0  12      518.57      553.31     65.74 o 
  -6   0  12      100.70      180.93     53.25 o 
  -5   0  12     1306.68     1281.87     40.73 o 
  -4   0  12     4623.14     4484.69    107.30 o 
  -3   0  12     3019.92     3255.15     89.60 o 
  -2   0  12    12248.17    11997.58    240.12 o 
  -1   0  12    31376.02    30369.26    415.38 o 
   0   0  12     9402.58     8798.79    137.48 o 
   1   0  12    12618.93    12209.19    208.73 o 
   2   0  12    15123.68    13973.62    220.69 o 
   3   0  12     2354.59     2386.09     65.72 o 
   4   0  12     2659.79     2773.13     80.39 o 
   5   0  12      251.96      245.65     48.34 o 
   6   0  12      238.93      234.56     50.33 o 
   7   0  12      636.83      665.54     82.28 o 
   8   0  12      157.89      140.29     69.47 o 
  -9   1  12     1116.43     1164.02    144.45 o 
  -8   1  12     1477.73     1584.36     91.36 o 
  -7   1  12     3254.21     3283.68     98.02 o 
  -6   1  12     3859.29     3882.87    147.82 o 
  -5   1  12     1098.09     1112.15     27.75 o 
  -4   1  12     7684.94     7302.66    110.47 o 
  -3   1  12     8110.41     7845.65    110.47 o 
  -2   1  12      418.36      376.70     21.70 o 
  -1   1  12      285.18      289.97     14.92 o 
   0   1  12      201.96      172.70     13.00 o 
   1   1  12     3570.75     3581.05     60.49 o 
   2   1  12      458.05      509.89     21.70 o 
   3   1  12     6848.09     6764.84     87.43 o 
   4   1  12     5346.17     4837.45     90.56 o 
   5   1  12      405.93      408.57     41.39 o 
   6   1  12     2531.04     2280.23     90.93 o 
   7   1  12     4576.48     4725.40    144.30 o 
   8   1  12      805.71      766.97     97.21 o 
  -9   2  12      160.83      164.83     74.17 o 
  -8   2  12       56.87       41.11     24.95 o 
  -7   2  12      176.51      177.13     54.72 o 
  -6   2  12       16.89        9.12      9.02 o 
  -5   2  12      461.32      503.15     22.96 o 
  -4   2  12     2606.52     2568.05     53.73 o 
  -3   2  12     2583.77     2489.97     69.81 o 
  -2   2  12     6273.20     6330.54     91.93 o 
  -1   2  12    13749.27    13750.94    155.98 o 
   0   2  12     4015.35     3700.64     75.70 o 
   1   2  12     6542.01     6355.17    147.68 o 
   2   2  12     6496.05     6198.49     82.79 o 
   3   2  12      563.65      559.37     21.36 o 
   4   2  12     2055.22     1953.47     54.49 o 
   5   2  12     1242.01     1251.12     68.84 o 
   6   2  12       11.74       35.03     21.04 o 
   7   2  12       10.59        9.46     21.31 o 
   8   2  12        1.03       14.99     36.98 o 
  -9   3  12      147.71      133.72     63.04 o 
  -8   3  12      342.56      337.15     49.16 o 
  -7   3  12      706.57      653.09     41.95 o 
  -6   3  12      516.43      546.42     45.52 o 
  -5   3  12      602.80      628.06     33.65 o 
  -4   3  12      984.79      950.60     33.61 o 
  -3   3  12     1377.52     1280.59     38.70 o 
  -2   3  12      317.42      359.74     25.83 o 
  -1   3  12        4.42       13.00      5.95 o 
   0   3  12       26.62       30.05      8.15 o 
   1   3  12      187.34      206.57     15.54 o 
   2   3  12      261.00      283.18     18.06 o 
   3   3  12      620.83      714.06     62.51 o 
   4   3  12      875.62      789.01     40.14 o 
   5   3  12      607.29      611.96     42.75 o 
   6   3  12      568.54      446.17     48.74 o 
   7   3  12      881.26      998.03     81.44 o 
   8   3  12      136.34      187.72     56.53 o 
  -8   4  12        5.22       25.13     17.23 o 
  -7   4  12      279.42      300.38     50.63 o 
  -6   4  12      277.15      275.69     23.45 o 
  -5   4  12      497.90      478.73     31.38 o 
  -4   4  12      676.98      665.85     38.16 o 
  -3   4  12        1.13       23.76     11.29 o 
  -2   4  12      823.99      774.04     40.10 o 
  -1   4  12       12.12       29.41      8.51 o 
   0   4  12       69.57       79.59     11.23 o 
   1   4  12      146.56      164.51     16.39 o 
   2   4  12       57.71       66.45     14.07 o 
   3   4  12      156.06      216.11     23.95 o 
   4   4  12       52.71       97.71     20.60 o 
   5   4  12        4.69       45.66     18.70 o 
   6   4  12       51.33       95.42     23.10 o 
   7   4  12       91.80      108.97     32.80 o 
   8   4  12        0.44       41.39     44.19 o 
  -8   5  12       17.36       27.78     32.29 o 
  -7   5  12       14.30       11.44     13.64 o 
  -6   5  12      704.39      725.30     41.88 o 
  -5   5  12       22.01       42.08     13.15 o 
  -4   5  12      639.68      574.44     33.14 o 
  -3   5  12     1452.24     1359.78     58.13 o 
  -2   5  12       39.51       50.34     13.40 o 
  -1   5  12      102.12       84.87     14.50 o 
   0   5  12      172.26      182.74     15.08 o 
   1   5  12      447.43      421.58     24.65 o 
   2   5  12       45.34       42.23      9.93 o 
   3   5  12      172.91      205.59     26.01 o 
   4   5  12      860.76      915.83     72.16 o 
   5   5  12        6.97       15.14     17.07 o 
   6   5  12       26.64       33.04     20.16 o 
   7   5  12      408.86      428.50     52.05 o 
  -8   6  12       35.18       17.00     34.51 o 
  -7   6  12      370.86      507.91     39.79 o 
  -6   6  12       13.17       55.34     18.55 o 
  -5   6  12       77.50       93.16     20.76 o 
  -4   6  12     1423.46     1382.76     53.04 o 
  -3   6  12     4065.42     3970.19     89.14 o 
  -2   6  12     2364.22     2372.42     86.09 o 
  -1   6  12     2721.61     2757.12    116.48 o 
   0   6  12     1288.67     1316.64     51.03 o 
   1   6  12     3477.37     3493.67     84.95 o 
   2   6  12     3874.79     3720.52    121.06 o 
   3   6  12      178.70      193.03     26.18 o 
   4   6  12      673.56      660.38     45.97 o 
   5   6  12      724.56      789.17     52.12 o 
   6   6  12       35.51       53.60     22.42 o 
   7   6  12        2.12        8.50     36.79 o 
  -7   7  12      628.67      403.83     69.22 o 
  -6   7  12     2297.13     2263.16     83.40 o 
  -5   7  12     1814.96     1896.03     74.91 o 
  -4   7  12     1259.52     1162.16     58.97 o 
  -3   7  12     1841.74     1751.12     62.27 o 
  -2   7  12      629.85      596.70     39.68 o 
  -1   7  12       15.41       29.88     13.36 o 
   0   7  12       26.08       27.93     11.91 o 
   1   7  12      507.03      607.23     34.81 o 
   2   7  12      403.16      341.58     45.45 o 
   3   7  12     1221.79     1227.30     62.71 o 
   4   7  12     1781.88     1782.34     89.22 o 
   5   7  12     1421.87     1392.55     68.42 o 
   6   7  12     1158.59     1090.85     65.06 o 
   7   7  12      774.43      801.12     76.70 o 
  -7   8  12       54.46       83.69     58.88 o 
  -6   8  12      256.87      233.37     76.18 o 
  -5   8  12      463.10      569.48     48.62 o 
  -4   8  12     1384.60     1502.21     61.88 o 
  -3   8  12     2747.17     2768.20     84.01 o 
  -2   8  12     3371.96     3185.61     89.80 o 
  -1   8  12     4191.84     4384.11    107.26 o 
   0   8  12     3709.59     3694.05    109.75 o 
   1   8  12     5798.30     5996.32    175.75 o 
   2   8  12     4052.81     3978.61    235.04 o 
   3   8  12     1195.15     1107.52    122.65 o 
   4   8  12     1050.52     1044.50     79.24 o 
   5   8  12      363.73      366.54     46.36 o 
   6   8  12       12.81       19.46     24.84 o 
  -5   9  12      532.57      452.69     52.58 o 
  -4   9  12      323.23      298.39     43.74 o 
  -3   9  12     1873.09     1843.08     82.37 o 
  -2   9  12     1032.70      985.28     60.96 o 
  -1   9  12       51.65       44.02     19.31 o 
   0   9  12       50.23       41.49     22.97 o 
   1   9  12      131.37      125.65     44.86 o 
   2   9  12      221.62      170.01     46.27 o 
   3   9  12     1608.19     1410.72    105.28 o 
   4   9  12     2092.81     1936.14    123.57 o 
   5   9  12     1103.02     1230.32    114.27 o 
   6   9  12      719.52      424.09    105.95 o 
  -5  10  12      381.98      515.55    113.20 o 
  -4  10  12      760.15      877.65     72.45 o 
  -3  10  12      597.77      587.37     75.53 o 
  -2  10  12     1028.06     1028.49    101.59 o 
  -1  10  12     2200.95     2468.01    108.49 o 
   0  10  12     2334.81     2403.08    125.65 o 
   1  10  12     1625.98     1346.69    151.02 o 
   2  10  12      857.48      808.90     87.33 o 
   3  10  12     1169.34     1375.52    184.01 o 
   4  10  12      483.26      454.13    108.10 o 
   5  10  12        4.12       -4.56     46.00 o 
  -4  11  12      116.64       23.34     46.81 o 
  -3  11  12      123.75      120.41     35.57 o 
  -2  11  12      519.95      603.43     64.00 o 
  -1  11  12       20.10       20.68     29.76 o 
   0  11  12      314.58      254.56     81.41 o 
   1  11  12        1.17        4.29     40.37 o 
   2  11  12       69.45       80.61     57.67 o 
   3  11  12      371.95      186.83     79.26 o 
   4  11  12      133.07       69.74     60.22 o 
  -3  12  12      194.17      232.56     77.25 o 
  -2  12  12      187.48      210.70     57.74 o 
  -1  12  12        2.34       28.32     32.67 o 
   0  12  12      244.30      280.85     89.19 o 
   1  12  12       26.52      -27.23     44.66 o 
   2  12  12       10.15       -0.13     46.00 o 
  -9   1  13        0.12      -14.48     44.93 o 
  -8   1  13      123.40      133.25     43.93 o 
  -7   1  13      604.25      759.58     67.54 o 
  -6   1  13       66.19       73.74     29.08 o 
  -5   1  13      351.42      362.12     40.18 o 
  -4   1  13     2012.50     2047.27     52.56 o 
  -3   1  13     1860.59     1955.01     78.90 o 
  -2   1  13     1841.57     1767.05     91.99 o 
  -1   1  13      631.87      636.62     21.31 o 
   0   1  13      640.62      643.49     33.64 o 
   1   1  13     1117.81     1032.47     29.35 o 
   2   1  13       20.86       25.08      8.85 o 
   3   1  13      405.75      430.94     21.90 o 
   4   1  13      217.83      215.28     21.52 o 
   5   1  13       13.54        9.37     16.63 o 
   6   1  13      183.11      170.41     37.58 o 
   7   1  13      283.97      267.89     51.11 o 
   8   1  13      162.38      193.57     63.37 o 
  -9   2  13      325.34      249.73     83.96 o 
  -8   2  13      344.28      310.50     47.76 o 
  -7   2  13      879.26      905.24     99.06 o 
  -6   2  13      435.97      468.51     31.33 o 
  -5   2  13       19.77       25.20      9.80 o 
  -4   2  13      816.93      726.11     27.76 o 
  -3   2  13      536.41      455.09     26.56 o 
  -2   2  13     1191.78     1200.42     33.78 o 
  -1   2  13     1269.14     1338.50     29.22 o 
   0   2  13     5224.54     5106.81     91.38 o 
   1   2  13     4798.53     4611.79     83.89 o 
   2   2  13     1192.25     1166.88     30.88 o 
   3   2  13     5696.94     5318.45    122.95 o 
   4   2  13     2852.21     2861.56     74.66 o 
   5   2  13      526.48      507.72     39.47 o 
   6   2  13     1728.16     1615.68     78.58 o 
   7   2  13     1141.66     1083.17     76.66 o 
   8   2  13       91.27       85.60     51.43 o 
  -9   3  13       53.48       40.79     31.39 o 
  -8   3  13      348.38      376.68     53.12 o 
  -7   3  13     1240.81     1451.53     62.29 o 
  -6   3  13     1450.47     1457.81     45.73 o 
  -5   3  13     5907.84     5579.61    109.72 o 
  -4   3  13     6415.19     6130.16    120.09 o 
  -3   3  13     5857.78     5958.19    118.50 o 
  -2   3  13     9982.88     9533.64    166.44 o 
  -1   3  13     3878.08     3824.75     63.40 o 
   0   3  13     3528.36     3430.82     60.33 o 
   1   3  13     3551.42     3339.75     60.85 o 
   2   3  13      405.17      375.90     20.57 o 
   3   3  13        0.52       -5.99      9.66 o 
   4   3  13       70.57      101.51     18.58 o 
   5   3  13     1205.41     1049.75     54.28 o 
   6   3  13      242.19      224.18     37.19 o 
   7   3  13      458.96      396.29     49.81 o 
   8   3  13     1243.43     1337.02    124.04 o 
  -8   4  13      473.19      500.68     41.00 o 
  -7   4  13     2203.34     2245.59     86.86 o 
  -6   4  13     1366.37     1352.92     51.33 o 
  -5   4  13       62.75       27.55     13.04 o 
  -4   4  13      197.55      171.72     20.36 o 
  -3   4  13     1226.75     1198.33     46.70 o 
  -2   4  13      972.13      977.37     42.98 o 
  -1   4  13     1996.83     2020.24     48.69 o 
   0   4  13     7358.81     7683.88    112.04 o 
   1   4  13     5563.77     5531.12     85.74 o 
   2   4  13     5012.19     5015.19     81.70 o 
   3   4  13    11910.41    11562.29    187.84 o 
   4   4  13     3376.47     3186.68     90.95 o 
   5   4  13     2024.84     2023.36     74.32 o 
   6   4  13     2571.66     2779.46     91.91 o 
   7   4  13      392.22      417.95     52.39 o 
   8   4  13      301.72      294.48     70.36 o 
  -8   5  13      560.44      519.01    131.64 o 
  -7   5  13      708.64      802.57     43.14 o 
  -6   5  13      908.68      943.65     56.20 o 
  -5   5  13     7801.83     7639.48    163.00 o 
  -4   5  13     5781.47     5819.08    138.34 o 
  -3   5  13     2239.06     2248.64     62.59 o 
  -2   5  13     7170.16     7070.14    127.31 o 
  -1   5  13     5832.96     5397.16     97.79 o 
   0   5  13     3250.80     3203.01     77.05 o 
   1   5  13     2916.60     2992.82     65.21 o 
   2   5  13      254.94      251.34     20.57 o 
   3   5  13       27.53       30.62     15.38 o 
   4   5  13        9.00        6.12     14.89 o 
   5   5  13     1596.17     1502.13     65.07 o 
   6   5  13      413.23      461.24     44.62 o 
   7   5  13      238.88      243.32     45.14 o 
  -8   6  13      179.98      189.89     54.13 o 
  -7   6  13     1374.95     1420.87     78.27 o 
  -6   6  13      759.65      784.69     81.91 o 
  -5   6  13       50.15       42.73     16.49 o 
  -4   6  13       12.92       -0.33     10.07 o 
  -3   6  13       19.22       18.05     12.32 o 
  -2   6  13      100.50       61.22     15.96 o 
  -1   6  13     1772.97     1809.08     61.14 o 
   0   6  13     3386.07     3222.32     85.54 o 
   1   6  13     2414.40     2428.95     64.52 o 
   2   6  13     3009.95     3031.57     93.34 o 
   3   6  13     4624.72     4629.00    212.27 o 
   4   6  13     2011.10     2097.65    101.73 o 
   5   6  13      958.72      891.73     56.18 o 
   6   6  13      384.46      398.94     47.16 o 
   7   6  13      210.55      307.13     68.52 o 
  -7   7  13      219.28      193.04     54.33 o 
  -6   7  13      718.01      707.09     50.94 o 
  -5   7  13      545.34      597.14     47.03 o 
  -4   7  13      381.89      424.43     44.13 o 
  -3   7  13      996.81      911.08     49.13 o 
  -2   7  13      923.15      942.45     48.18 o 
  -1   7  13     1644.83     1688.02     60.81 o 
   0   7  13     1168.78     1228.28     53.62 o 
   1   7  13      170.81      178.51     23.90 o 
   2   7  13       36.17       39.25     28.49 o 
   3   7  13        1.37       36.54     24.23 o 
   4   7  13      289.64      343.63     41.58 o 
   5   7  13       97.76       71.24     26.69 o 
   6   7  13      101.00       68.81     25.82 o 
  -7   8  13        4.68        4.16     44.93 o 
  -6   8  13       14.57       16.95     28.59 o 
  -5   8  13      112.61       92.98     38.76 o 
  -4   8  13      298.17      245.32     30.61 o 
  -3   8  13       78.27       39.65     17.19 o 
  -2   8  13      174.18      121.30     23.76 o 
  -1   8  13      269.32      245.38     37.52 o 
   0   8  13       19.92        9.16     14.02 o 
   1   8  13      131.72      223.61     47.87 o 
   2   8  13      600.47      522.73     68.98 o 
   3   8  13       10.88       17.10     27.95 o 
   4   8  13       52.41       86.75     39.05 o 
   5   8  13      127.15      131.47     40.26 o 
   6   8  13       79.94       52.36     34.37 o 
  -6   9  13       85.17       63.84     51.64 o 
  -5   9  13      449.91      476.45     70.68 o 
  -4   9  13      276.78      231.97     35.77 o 
  -3   9  13        6.17       15.90     15.77 o 
  -2   9  13      654.77      707.22     49.03 o 
  -1   9  13       67.29       61.64     19.92 o 
   0   9  13        1.50       19.09     19.70 o 
   1   9  13      387.26      517.72     70.14 o 
   2   9  13       32.18       65.84     71.62 o 
   3   9  13        0.93       27.84     31.35 o 
   4   9  13      430.79      446.63     72.76 o 
   5   9  13       51.96       22.28     43.79 o 
  -5  10  13       13.48       75.11     53.65 o 
  -4  10  13      136.61       68.46     38.73 o 
  -3  10  13       89.33       83.22     27.41 o 
  -2  10  13       89.00       66.12     25.04 o 
  -1  10  13      135.44      129.71     41.60 o 
   0  10  13      834.71      786.07    121.91 o 
   1  10  13      455.28      258.85     77.25 o 
   2  10  13      571.60      627.40    133.11 o 
   3  10  13      945.36      986.79     99.65 o 
   4  10  13       43.02        8.90     36.90 o 
  -4  11  13      532.80      425.29    107.03 o 
  -3  11  13     1093.49     1088.33     84.80 o 
  -2  11  13     1560.95     1616.80    132.45 o 
  -1  11  13      733.71      738.19     84.17 o 
   0  11  13      871.41      987.25    142.17 o 
   1  11  13      529.69      635.19    121.91 o 
   2  11  13        1.60       -2.01     40.77 o 
   3  11  13       14.12       -9.52     39.97 o 
  -2  12  13       90.66       53.03     38.69 o 
  -1  12  13      466.09      339.99     98.18 o 
   0  12  13      907.34     1158.25    158.26 o 
   1  12  13      859.97      813.84    140.83 o 
  -8   0  14     1349.35     1326.56     76.96 o 
  -7   0  14      672.46      880.26     77.32 o 
  -6   0  14     6727.70     6221.39    293.86 o 
  -5   0  14     9428.63     9656.19    196.81 o 
  -4   0  14     1178.95     1086.35     60.04 o 
  -3   0  14     3073.42     2912.73     90.01 o 
  -2   0  14     2956.06     2828.72    111.81 o 
  -1   0  14       26.69       30.72     11.13 o 
   0   0  14      647.78      562.31     33.22 o 
   1   0  14     5745.98     5797.80    117.44 o 
   2   0  14     2145.92     1949.01     61.14 o 
   3   0  14      480.14      479.92     36.92 o 
   4   0  14     5376.77     4759.67    138.04 o 
   5   0  14    14628.53    14268.60    400.69 o 
   6   0  14     1037.29     1017.67    113.73 o 
   7   0  14      822.66      764.00     92.94 o 
   8   0  14     1033.84     1276.41    177.31 o 
  -9   1  14        4.84       46.41     52.98 o 
  -8   1  14      301.26      160.06     36.54 o 
  -7   1  14       48.39       46.11     23.89 o 
  -6   1  14      750.01      683.98     47.04 o 
  -5   1  14      621.74      698.04     31.78 o 
  -4   1  14     2496.52     2330.43     53.60 o 
  -3   1  14    10204.14    10187.39    206.21 o 
  -2   1  14     3831.69     3787.14    100.90 o 
  -1   1  14    13762.14    13506.29    144.75 o 
   0   1  14    13082.90    12480.37    151.40 o 
   1   1  14     2030.81     2115.42     44.66 o 
   2   1  14     7905.93     7745.35    103.64 o 
   3   1  14     6975.05     6622.23    103.95 o 
   4   1  14     1259.85     1264.03     48.47 o 
   5   1  14     1129.47     1100.90     65.87 o 
   6   1  14       20.77       38.37     22.15 o 
   7   1  14      385.36      385.91     49.55 o 
   8   1  14        0.36       14.71     37.71 o 
  -9   2  14      541.22      534.47    112.39 o 
  -8   2  14      918.25      925.57     72.58 o 
  -7   2  14      795.80      840.53     64.57 o 
  -6   2  14     2249.56     2177.93     76.12 o 
  -5   2  14     3550.27     3650.90    102.73 o 
  -4   2  14     1147.83     1018.74     43.54 o 
  -3   2  14     1454.87     1445.04     50.22 o 
  -2   2  14     1310.65     1244.25     45.12 o 
  -1   2  14        0.24        5.85      7.19 o 
   0   2  14      166.89      200.22     15.79 o 
   1   2  14      599.49      651.32     29.81 o 
   2   2  14     1794.41     1646.49     47.21 o 
   3   2  14      787.66      875.74     33.19 o 
   4   2  14     1444.25     1335.92     51.42 o 
   5   2  14     3549.48     3521.78     98.70 o 
   6   2  14     1240.29     1257.90     77.74 o 
   7   2  14      469.11      557.69     57.41 o 
   8   2  14      361.81      411.64     80.47 o 
  -8   3  14        4.26       48.03     37.96 o 
  -7   3  14       56.56       72.52     20.06 o 
  -6   3  14        0.41       23.12     11.44 o 
  -5   3  14       76.46       83.60     16.41 o 
  -4   3  14      882.94      867.56     42.63 o 
  -3   3  14     1026.44     1092.88     51.82 o 
  -2   3  14      892.42      831.86     40.36 o 
  -1   3  14     2284.33     2159.43     99.05 o 
   0   3  14     1812.85     1721.86     51.82 o 
   1   3  14     1546.92     1492.35     60.83 o 
   2   3  14     1577.36     1609.76     41.45 o 
   3   3  14     1026.04      919.35     43.86 o 
   4   3  14       60.49      110.75     19.42 o 
   5   3  14        6.89       43.10     18.40 o 
   6   3  14       68.46       93.50     28.22 o 
   7   3  14       25.89       30.34     24.38 o 
   8   3  14       52.11        2.29     39.31 o 
  -8   4  14       45.16       -2.64     33.31 o 
  -7   4  14        0.72       10.48     15.90 o 
  -6   4  14       51.26       59.28     14.73 o 
  -5   4  14        0.09       14.55     11.25 o 
  -4   4  14       84.09       83.58     21.38 o 
  -3   4  14       86.78      111.72     19.05 o 
  -2   4  14       16.56       17.57     10.92 o 
  -1   4  14      108.45       67.97     14.78 o 
   0   4  14       99.14       90.95     19.26 o 
   1   4  14        0.09        6.69      8.52 o 
   2   4  14        1.55        6.80      8.79 o 
   3   4  14      368.79      381.87     34.72 o 
   4   4  14       20.23       26.62     17.37 o 
   5   4  14       38.39       30.01     19.64 o 
   6   4  14       60.47       38.84     24.02 o 
   7   4  14        1.13       11.78     25.51 o 
  -8   5  14       94.27       60.66     41.11 o 
  -7   5  14      266.19      281.08     28.61 o 
  -6   5  14      484.95      433.96     35.52 o 
  -5   5  14      841.81      945.19     45.38 o 
  -4   5  14       24.61       52.06     15.01 o 
  -3   5  14      296.66      273.06     27.17 o 
  -2   5  14       28.63       48.14     15.22 o 
  -1   5  14     1028.07     1139.71     83.15 o 
   0   5  14     2095.53     1833.33    123.72 o 
   1   5  14       26.38       33.90     15.86 o 
   2   5  14      218.65      270.94     44.49 o 
   3   5  14      749.85      741.15     45.95 o 
   4   5  14      356.58      305.71     34.93 o 
   5   5  14       90.98       78.41     23.58 o 
   6   5  14        4.51       20.25     20.40 o 
   7   5  14        6.25       18.55     39.76 o 
  -8   6  14      605.50      717.24     92.68 o 
  -7   6  14      979.80     1003.07     64.22 o 
  -6   6  14     1242.41     1104.38     78.23 o 
  -5   6  14      744.49      689.80     47.02 o 
  -4   6  14      155.48      152.95     23.26 o 
  -3   6  14      904.37      928.99     60.49 o 
  -2   6  14      870.39      751.07     43.67 o 
  -1   6  14       36.05       60.46     16.91 o 
   0   6  14      179.18      184.92     22.00 o 
   1   6  14      122.65      118.28     18.90 o 
   2   6  14      648.44      559.93     55.52 o 
   3   6  14      467.84      503.55     45.03 o 
   4   6  14      791.23      811.80     57.55 o 
   5   6  14      823.66      745.95     53.32 o 
   6   6  14      311.23      252.20     44.82 o 
   7   6  14      651.55      830.13    101.29 o 
  -7   7  14        7.85       56.12     40.14 o 
  -6   7  14      175.24      217.64     48.45 o 
  -5   7  14      552.28      577.08     42.96 o 
  -4   7  14     1440.47     1528.73     61.77 o 
  -3   7  14     1847.10     1825.65     66.11 o 
  -2   7  14     1469.08     1367.84     66.90 o 
  -1   7  14     5930.72     5808.71    128.08 o 
   0   7  14     4306.01     4110.08    131.60 o 
   1   7  14     2096.52     2062.79     67.40 o 
   2   7  14     3664.21     3690.52    178.31 o 
   3   7  14     1434.36     1511.35    162.55 o 
   4   7  14      346.98      310.51     45.03 o 
   5   7  14      541.31      633.40     57.46 o 
   6   7  14       40.80       56.62     29.22 o 
  -7   8  14      703.06      559.95    118.96 o 
  -6   8  14      965.90     1025.93    113.06 o 
  -5   8  14     2065.44     2043.97     84.08 o 
  -4   8  14     1679.70     1631.98     66.03 o 
  -3   8  14     1293.00     1352.89     61.77 o 
  -2   8  14      493.06      497.13     41.49 o 
  -1   8  14       60.10       26.85     15.21 o 
   0   8  14       17.50       10.62     14.55 o 
   1   8  14      429.43      391.62     63.32 o 
   2   8  14      841.18      784.42    111.12 o 
   3   8  14     1083.85     1197.01    105.42 o 
   4   8  14     1372.42     1302.48    107.99 o 
   5   8  14      988.88      863.73     94.21 o 
   6   8  14      928.24      689.03     90.84 o 
  -6   9  14        6.21       45.20     51.90 o 
  -5   9  14      380.12      342.25     65.85 o 
  -4   9  14      892.47      937.05     57.20 o 
  -3   9  14     1555.91     1768.79     71.48 o 
  -2   9  14     2222.55     2176.93     88.02 o 
  -1   9  14     3712.08     4023.38    109.81 o 
   0   9  14     3191.90     3351.60    106.18 o 
   1   9  14     2413.63     2298.37    132.38 o 
   2   9  14     1595.25     1538.79    111.43 o 
   3   9  14      928.97      984.92     97.49 o 
   4   9  14      689.37      663.16     86.63 o 
   5   9  14      231.51      203.73     58.50 o 
  -5  10  14     1190.54     1104.20    154.51 o 
  -4  10  14     1600.16     1149.27    152.23 o 
  -3  10  14      265.63      205.70     35.79 o 
  -2  10  14       19.30       41.85     23.13 o 
  -1  10  14      230.69      198.24     39.86 o 
   0  10  14        5.59       29.77     47.48 o 
   1  10  14      325.08      410.27     98.44 o 
   2  10  14      421.63      429.66     71.74 o 
   3  10  14      534.58      524.06     78.59 o 
   4  10  14      682.27      612.92     87.85 o 
  -4  11  14      214.36      228.14     80.47 o 
  -3  11  14      238.30      271.08     50.38 o 
  -2  11  14      587.10      695.34     71.17 o 
  -1  11  14      400.59      338.42     90.20 o 
   0  11  14      350.16      252.01     86.78 o 
   1  11  14     1075.70     1523.19    177.44 o 
   2  11  14      380.78      312.63     94.96 o 
   3  11  14       24.48       -5.23     41.98 o 
  -1  12  14       76.07      146.46     71.62 o 
   0  12  14        2.42       33.40     54.45 o 
   1  12  14       36.96       14.89     49.76 o 
  -8   1  15      177.46       66.57     29.70 o 
  -7   1  15      267.04      201.71     37.19 o 
  -6   1  15      193.25      183.04     38.20 o 
  -5   1  15       24.70       17.80     11.24 o 
  -4   1  15        5.35        0.24     10.03 o 
  -3   1  15        0.06       11.10      9.71 o 
  -2   1  15      534.86      543.49     54.34 o 
  -1   1  15      823.39      768.95     32.18 o 
   0   1  15       14.03       59.63     10.98 o 
   1   1  15      660.52      680.76     56.71 o 
   2   1  15     1610.77     1520.55     39.20 o 
   3   1  15     1694.00     1676.46     49.25 o 
   4   1  15      574.50      650.63     55.54 o 
   5   1  15      322.72      306.39     40.53 o 
   6   1  15      244.13      187.42     35.95 o 
   7   1  15       36.80       93.62     31.85 o 
   8   1  15        7.74       -1.45     39.41 o 
  -8   2  15      106.59       86.23     33.42 o 
  -7   2  15     1006.13     1074.51     72.88 o 
  -6   2  15     1295.25     1396.05     46.15 o 
  -5   2  15     2108.47     2120.24     65.56 o 
  -4   2  15     3717.57     3529.49    161.18 o 
  -3   2  15     2447.63     2330.77    121.41 o 
  -2   2  15     2666.74     2522.38     64.78 o 
  -1   2  15     3796.32     3600.58     71.41 o 
   0   2  15     1673.19     1571.93     42.56 o 
   1   2  15     1242.19     1303.70     37.65 o 
   2   2  15     1148.74     1084.83     35.67 o 
   3   2  15       12.04       27.74     11.78 o 
   4   2  15        0.20       25.47     14.38 o 
   5   2  15      580.53      508.79     50.95 o 
   6   2  15      685.16      705.27     61.22 o 
   7   2  15      173.59      140.76     35.79 o 
  -8   3  15      566.63      435.26     70.01 o 
  -7   3  15      462.54      476.97     38.11 o 
  -6   3  15     1238.59     1241.13     45.70 o 
  -5   3  15        1.21       11.46     12.45 o 
  -4   3  15       63.95       61.21     16.12 o 
  -3   3  15        4.69       14.22     11.48 o 
  -2   3  15     2404.42     2471.49     71.54 o 
  -1   3  15     1395.18     1379.26     41.96 o 
   0   3  15     1460.53     1379.00     45.30 o 
   1   3  15    12178.34    11351.79    147.05 o 
   2   3  15     3494.33     3394.36     62.65 o 
   3   3  15     3025.72     3193.82     82.38 o 
   4   3  15     5735.71     5327.14    130.53 o 
   5   3  15     2154.69     2048.44     76.35 o 
   6   3  15      910.33      848.27     66.40 o 
   7   3  15      507.17      558.22     61.35 o 
  -8   4  15      315.62      322.59     64.58 o 
  -7   4  15     2535.81     2615.97    171.40 o 
  -6   4  15     1713.28     1768.60     63.57 o 
  -5   4  15     1948.72     1936.82     62.41 o 
  -4   4  15     6569.04     6319.44    142.20 o 
  -3   4  15     5300.47     5254.91    126.47 o 
  -2   4  15     5739.47     5560.45    131.72 o 
  -1   4  15     9176.70     8741.09    161.86 o 
   0   4  15     1949.90     1882.43     63.68 o 
   1   4  15     1617.02     1671.80     52.38 o 
   2   4  15     1647.39     1697.50     50.37 o 
   3   4  15      473.89      444.79     38.10 o 
   4   4  15        1.23       20.26     16.52 o 
   5   4  15       16.02       21.22     18.94 o 
   6   4  15     1155.18     1061.18     74.16 o 
   7   4  15      801.14      843.95    103.58 o 
  -8   5  15     1165.83     1270.58    113.95 o 
  -7   5  15       61.95       63.14     30.30 o 
  -6   5  15      331.41      277.64     33.49 o 
  -5   5  15      643.68      626.37     39.70 o 
  -4   5  15      157.64      134.67     21.38 o 
  -3   5  15      188.84      171.53     23.36 o 
  -2   5  15     1384.97     1498.49     62.60 o 
  -1   5  15     1192.28     1296.77     52.62 o 
   0   5  15     2962.37     2857.02     81.35 o 
   1   5  15     9364.86     8658.36    146.43 o 
   2   5  15     2990.18     3009.86    140.29 o 
   3   5  15     2323.53     2507.78     89.45 o 
   4   5  15     3442.93     3490.58    102.15 o 
   5   5  15     1871.83     1911.93     77.32 o 
   6   5  15     1339.72     1330.31     77.67 o 
   7   5  15      576.06      660.34     93.00 o 
  -7   6  15      426.63      508.01     79.04 o 
  -6   6  15      772.29      752.62     62.99 o 
  -5   6  15     1425.36     1444.60     58.81 o 
  -4   6  15     2546.12     2586.92     78.94 o 
  -3   6  15     3035.02     2949.87     87.79 o 
  -2   6  15     2562.56     2642.23     82.49 o 
  -1   6  15     3328.35     3415.60    115.33 o 
   0   6  15     1488.29     1411.69     71.41 o 
   1   6  15      443.28      531.78     34.68 o 
   2   6  15       22.50       21.45     28.17 o 
   3   6  15        0.56       18.85     21.07 o 
   4   6  15        1.64       29.03     21.44 o 
   5   6  15      108.04       80.60     29.24 o 
   6   6  15      370.79      324.85     46.81 o 
  -7   7  15      173.57       89.73    103.61 o 
  -6   7  15       24.54       11.83     28.30 o 
  -5   7  15      300.17      256.09     33.70 o 
  -4   7  15       77.63       69.21     18.95 o 
  -3   7  15      153.73      129.76     23.12 o 
  -2   7  15      136.90      151.81     41.97 o 
  -1   7  15      384.51      400.56     36.35 o 
   0   7  15     1349.08     1381.44     59.56 o 
   1   7  15      563.31      658.59     59.84 o 
   2   7  15      780.80      812.67     83.12 o 
   3   7  15      962.55      969.16     91.72 o 
   4   7  15      175.55      109.57     41.82 o 
   5   7  15      395.23      459.34     58.17 o 
   6   7  15      441.53      559.05     58.51 o 
  -6   8  15        0.15       57.86     38.50 o 
  -5   8  15      122.67       82.44     26.07 o 
  -4   8  15        2.58       -4.16     15.13 o 
  -3   8  15      180.36      185.45     28.20 o 
  -2   8  15      301.27      412.18     38.85 o 
  -1   8  15       22.20       31.21     15.89 o 
   0   8  15       60.92      127.52     24.73 o 
   1   8  15       74.17       93.25     37.49 o 
   2   8  15      240.74      423.17     87.71 o 
   3   8  15       15.31       35.05     39.90 o 
   4   8  15        0.41       53.85     37.46 o 
   5   8  15       63.59       20.73     38.31 o 
  -6   9  15       86.97        9.12     41.98 o 
  -5   9  15        0.19       30.66     33.21 o 
  -4   9  15       14.20        7.21     17.74 o 
  -3   9  15        0.16       20.82     17.88 o 
  -2   9  15      157.92      129.73     26.31 o 
  -1   9  15        2.75       13.55     16.57 o 
   0   9  15       19.39       17.94     18.95 o 
   1   9  15      510.21      504.37     74.36 o 
   2   9  15        3.66       16.64     31.92 o 
   3   9  15       38.23       58.31     39.69 o 
   4   9  15      564.02      737.32     91.59 o 
   5   9  15        3.79       31.29     39.11 o 
  -5  10  15      230.41      240.48     83.02 o 
  -4  10  15      992.88      901.42    136.40 o 
  -3  10  15      395.86      440.42     49.55 o 
  -2  10  15      516.84      469.47     51.36 o 
  -1  10  15      884.22      707.29     66.99 o 
   0  10  15        7.07       87.98     57.40 o 
   1  10  15      233.06      316.52     95.90 o 
   2  10  15     1108.49     1415.23    118.64 o 
   3  10  15       45.89       40.47     39.05 o 
   4  10  15       77.19       54.81     43.29 o 
  -3  11  15       16.46       33.89     35.51 o 
  -2  11  15      439.66      313.50     63.76 o 
  -1  11  15      255.62      212.06     52.66 o 
   0  11  15      422.23      443.53    109.31 o 
   1  11  15     1027.16     1108.23    156.38 o 
   2  11  15      448.15      434.68    112.12 o 
  -8   0  16       76.90       80.95     38.70 o 
  -7   0  16       22.21        0.40     35.94 o 
  -6   0  16      119.43       69.64     33.33 o 
  -5   0  16     2000.03     2150.81     93.66 o 
  -4   0  16      876.00      818.09     60.61 o 
  -3   0  16     9728.26     9260.76    259.69 o 
  -2   0  16     7791.92     7249.78    217.40 o 
  -1   0  16      617.90      651.12     46.60 o 
   0   0  16    13917.17    13704.64    261.22 o 
   1   0  16    25404.32    24552.66    366.47 o 
   2   0  16     2853.16     2882.51     89.26 o 
   3   0  16     1781.19     1720.10     68.22 o 
   4   0  16     1086.41     1063.94     91.49 o 
   5   0  16      137.85      161.31     47.15 o 
   6   0  16      451.58      575.39     80.37 o 
   7   0  16       31.30       47.68     39.59 o 
  -8   1  16     1767.19     1807.78     93.56 o 
  -7   1  16     3084.89     3363.85    153.68 o 
  -6   1  16     1168.78     1163.05     40.99 o 
  -5   1  16     3409.28     3227.60     85.69 o 
  -4   1  16     3088.65     2897.15    113.63 o 
  -3   1  16      842.69      833.36     38.58 o 
  -2   1  16     3095.71     2851.95     78.27 o 
  -1   1  16        2.29       22.64     12.86 o 
   0   1  16       77.73       66.60     13.67 o 
   1   1  16      475.41      494.07     25.91 o 
   2   1  16     2555.76     2447.77     67.59 o 
   3   1  16     9928.17     9465.54    172.17 o 
   4   1  16      853.96      779.37     47.72 o 
   5   1  16     1092.86     1094.51     69.00 o 
   6   1  16     1536.36     1684.42     86.80 o 
   7   1  16     1227.26     1298.34     84.99 o 
  -8   2  16        8.51       33.88     32.79 o 
  -7   2  16        9.27       15.58     22.65 o 
  -6   2  16      155.31      141.13     22.34 o 
  -5   2  16      779.68      831.17     81.21 o 
  -4   2  16      618.52      672.43     40.27 o 
  -3   2  16     3902.08     3832.20    101.81 o 
  -2   2  16     3925.75     3728.63     84.08 o 
  -1   2  16     2615.39     2490.61     91.90 o 
   0   2  16     5140.42     4930.74    130.57 o 
   1   2  16     5409.30     5392.77    107.94 o 
   2   2  16     2539.42     2416.83     57.83 o 
   3   2  16     1818.05     1914.84     62.28 o 
   4   2  16      357.19      383.51     38.08 o 
   5   2  16      189.26      184.55     39.53 o 
   6   2  16      139.07      213.70     39.45 o 
   7   2  16       20.45       33.64     28.93 o 
  -8   3  16      297.10      267.72     60.30 o 
  -7   3  16      444.21      418.10     82.11 o 
  -6   3  16      389.91      390.46     28.39 o 
  -5   3  16      793.19      831.26    119.38 o 
  -4   3  16      602.42      583.72     49.96 o 
  -3   3  16      530.57      503.22     74.67 o 
  -2   3  16      144.11      194.87     35.72 o 
  -1   3  16        6.37       20.92     10.49 o 
   0   3  16       15.42       11.25      9.92 o 
   1   3  16      226.37      223.61     20.72 o 
   2   3  16      136.06      126.77     16.36 o 
   3   3  16      129.73      148.32     25.10 o 
   4   3  16      965.27      907.00     63.00 o 
   5   3  16      579.97      566.02     46.68 o 
   6   3  16      150.05      112.81     32.26 o 
   7   3  16      430.57      359.23     61.53 o 
  -8   4  16       44.52      101.70     47.41 o 
  -7   4  16      158.50      158.93     36.29 o 
  -6   4  16       20.03       19.75     13.83 o 
  -5   4  16       15.00       37.75     13.57 o 
  -4   4  16       94.69       90.93     23.08 o 
  -3   4  16        7.71       24.73     18.35 o 
  -2   4  16        7.89       16.58     13.93 o 
  -1   4  16      263.57      272.42     38.12 o 
   0   4  16       86.87      128.91     33.63 o 
   1   4  16       25.97       28.33     12.85 o 
   2   4  16        0.17        6.53     13.09 o 
   3   4  16        1.34       52.15     21.42 o 
   4   4  16       94.61       96.78     32.08 o 
   5   4  16       49.30       52.96     21.80 o 
   6   4  16      101.60       83.73     30.95 o 
   7   4  16        0.58       48.31     43.41 o 
  -8   5  16       81.96      121.84     48.03 o 
  -7   5  16        6.75       11.49     19.99 o 
  -6   5  16       20.18       16.93     13.01 o 
  -5   5  16      480.05      428.37     34.75 o 
  -4   5  16      422.59      343.97     32.26 o 
  -3   5  16        1.39       17.52     12.93 o 
  -2   5  16      247.09      216.65     29.76 o 
  -1   5  16        2.17        9.50     12.59 o 
   0   5  16       25.24       21.86     13.63 o 
   1   5  16       11.33       22.16     14.64 o 
   2   5  16      518.36      512.34     89.30 o 
   3   5  16      273.63      301.91     43.19 o 
   4   5  16       38.19       15.76     19.89 o 
   5   5  16      422.41      418.00     47.21 o 
   6   5  16      152.03      164.35     44.53 o 
   7   5  16       26.24       24.42     45.53 o 
  -7   6  16        5.17       13.73     33.19 o 
  -6   6  16       30.97       54.54     19.69 o 
  -5   6  16      247.28      295.62     32.15 o 
  -4   6  16      106.26      127.85     22.39 o 
  -3   6  16     2144.59     2174.96     72.99 o 
  -2   6  16     2035.89     1907.17    118.05 o 
  -1   6  16     1133.05     1088.37     62.35 o 
   0   6  16     2593.66     2514.24    151.06 o 
   1   6  16     1420.47     1392.23     62.71 o 
   2   6  16      903.27      890.01     84.71 o 
   3   6  16     1889.48     1907.85     91.40 o 
   4   6  16      121.13      159.86     37.05 o 
   5   6  16       31.68       27.25     27.59 o 
   6   6  16      362.56      381.10     50.74 o 
  -7   7  16      906.95      958.54    103.89 o 
  -6   7  16      600.22      517.21     94.89 o 
  -5   7  16     1897.68     2061.84     74.70 o 
  -4   7  16     1228.06     1249.77     62.89 o 
  -3   7  16      469.76      469.81     51.78 o 
  -2   7  16     1109.94     1251.36     58.76 o 
  -1   7  16        4.55       19.28     15.31 o 
   0   7  16       74.98       61.62     20.23 o 
   1   7  16       24.01       11.68     20.83 o 
   2   7  16      654.18      511.76    105.28 o 
   3   7  16      815.07      918.24    120.51 o 
   4   7  16      598.69      474.31    141.90 o 
   5   7  16     1600.13     1598.87    123.37 o 
   6   7  16      530.80      518.66     66.38 o 
  -6   8  16      239.79      268.22     61.42 o 
  -5   8  16      375.07      448.28    131.57 o 
  -4   8  16      598.89      589.29     46.68 o 
  -3   8  16     2848.78     2938.06     93.04 o 
  -2   8  16     2260.59     2287.06     80.17 o 
  -1   8  16     2541.58     2535.32     84.26 o 
   0   8  16     4041.98     4285.14    123.23 o 
   1   8  16     2126.22     2023.27    152.02 o 
   2   8  16     1674.72     1777.69    117.58 o 
   3   8  16     2136.76     2198.83    133.76 o 
   4   8  16      299.56      300.37     64.72 o 
   5   8  16      154.73      118.89     49.50 o 
  -5   9  16      980.41     1138.87    110.91 o 
  -4   9  16      599.25      655.38     57.36 o 
  -3   9  16      817.44      759.41     53.71 o 
  -2   9  16      296.93      278.50     35.85 o 
  -1   9  16       28.95       34.26     19.28 o 
   0   9  16       11.18       48.09     42.78 o 
   1   9  16      222.37      229.71     56.14 o 
   2   9  16      847.61      987.25    100.92 o 
   3   9  16      395.36      418.77     72.62 o 
   4   9  16      685.87      623.20     88.66 o 
  -4  10  16      450.44      544.26    116.42 o 
  -3  10  16      796.92      812.44     65.85 o 
  -2  10  16     1014.47     1070.71     64.02 o 
  -1  10  16     1640.97     1629.67    138.36 o 
   0  10  16     1080.23     1159.73    154.24 o 
   1  10  16      823.03      832.75    139.22 o 
   2  10  16     1052.96     1069.89    133.25 o 
   3  10  16      481.30      430.19     92.88 o 
  -3  11  16      410.19      365.27     71.86 o 
  -2  11  16       75.90        5.31     32.40 o 
  -1  11  16        4.56      -18.37     45.20 o 
   0  11  16       11.55       27.23     53.78 o 
   1  11  16       40.14      139.62     67.73 o 
   2  11  16      107.02      117.22     65.85 o 
  -8   1  17       22.72       61.45     34.08 o 
  -7   1  17      106.50       97.77     80.27 o 
  -6   1  17      435.29      442.10     58.75 o 
  -5   1  17      418.38      499.07     46.96 o 
  -4   1  17      437.30      408.67     35.80 o 
  -3   1  17      482.17      621.31     52.44 o 
  -2   1  17     1081.38     1064.51     61.95 o 
  -1   1  17     3095.46     2989.31     68.52 o 
   0   1  17      217.05      205.64     19.79 o 
   1   1  17      135.86       98.41     15.49 o 
   2   1  17      546.77      572.08     30.83 o 
   3   1  17        1.58       27.91     13.24 o 
   4   1  17      166.10      155.35     26.91 o 
   5   1  17        0.56        9.78     20.96 o 
   6   1  17       24.08       -5.69     22.06 o 
   7   1  17       74.10       79.54     33.59 o 
  -8   2  17      500.90      550.93     78.97 o 
  -7   2  17       68.02       77.31     29.66 o 
  -6   2  17      439.30      429.03     46.19 o 
  -5   2  17      216.03      210.34     29.68 o 
  -4   2  17      102.67      100.94     20.23 o 
  -3   2  17       61.35       67.60     18.37 o 
  -2   2  17       15.36       27.81     12.61 o 
  -1   2  17     3982.70     3671.75     76.44 o 
   0   2  17     1364.48     1400.95     45.32 o 
   1   2  17     3309.07     3142.42    112.43 o 
   2   2  17     3061.89     2847.42     61.96 o 
   3   2  17      983.79      981.63     58.12 o 
   4   2  17     1621.64     1466.92    106.74 o 
   5   2  17     1291.39     1485.21    117.53 o 
   6   2  17      209.71      264.35     51.63 o 
   7   2  17      473.67      444.61     66.99 o 
  -8   3  17      195.97      197.41     60.09 o 
  -7   3  17      503.65      488.17     38.65 o 
  -6   3  17     2333.19     2306.14     67.40 o 
  -5   3  17     1986.55     2051.43     71.71 o 
  -4   3  17     2937.12     2560.38     82.47 o 
  -3   3  17     7212.39     6909.47    155.32 o 
  -2   3  17     2991.45     2987.20     92.12 o 
  -1   3  17     4507.80     4476.95     93.55 o 
   0   3  17     4039.96     3861.29     80.56 o 
   1   3  17      184.08      192.95     21.12 o 
   2   3  17      727.71      793.90     38.12 o 
   3   3  17       69.38       70.98     25.92 o 
   4   3  17      369.74      324.92     41.20 o 
   5   3  17      101.68       94.73     25.91 o 
   6   3  17      243.13      138.52     35.45 o 
   7   3  17      748.87      934.05    109.90 o 
  -8   4  17      800.20      744.41     92.73 o 
  -7   4  17      873.37      811.94     61.70 o 
  -6   4  17      806.11      750.92     42.30 o 
  -5   4  17      307.59      324.98     31.28 o 
  -4   4  17      121.96      107.50     21.78 o 
  -3   4  17        0.52        8.66     12.23 o 
  -2   4  17      269.26      214.38     42.37 o 
  -1   4  17     6562.90     6099.64    131.47 o 
   0   4  17     1890.47     1677.95     61.95 o 
   1   4  17     2164.36     2478.61     68.77 o 
   2   4  17     6026.53     5728.69    152.32 o 
   3   4  17     4680.82     4493.09    143.68 o 
   4   4  17     2980.27     3004.76    118.04 o 
   5   4  17     2022.00     2102.33     91.86 o 
   6   4  17      421.22      408.68     78.09 o 
   7   4  17      593.41      658.76     97.41 o 
  -7   5  17      793.00      850.49     96.12 o 
  -6   5  17     1892.08     1917.02     72.95 o 
  -5   5  17     1784.64     1781.31     64.58 o 
  -4   5  17     3191.81     3265.72     91.34 o 
  -3   5  17     6798.74     6944.44    162.38 o 
  -2   5  17     2515.75     2458.03     93.91 o 
  -1   5  17     2125.73     2280.98     74.74 o 
   0   5  17     2531.42     2652.61    142.42 o 
   1   5  17      820.96      840.97     47.75 o 
   2   5  17      675.40      718.59     58.16 o 
   3   5  17      102.98      183.12     36.40 o 
   4   5  17      259.86      226.18     40.75 o 
   5   5  17      322.32      269.74     54.30 o 
   6   5  17      524.93      418.91     93.68 o 
  -7   6  17      620.74      472.24     79.44 o 
  -6   6  17      348.53      457.14     51.59 o 
  -5   6  17       55.89       55.30     18.36 o 
  -4   6  17       27.80       13.94     13.91 o 
  -3   6  17       38.31       44.34     16.13 o 
  -2   6  17     1066.34     1087.66     54.60 o 
  -1   6  17     1052.03     1114.00     55.26 o 
   0   6  17      598.30      614.01     39.43 o 
   1   6  17     1800.77     2011.08     69.29 o 
   2   6  17     2165.59     1903.98    116.37 o 
   3   6  17     1997.57     1929.06    119.90 o 
   4   6  17     1815.55     1880.91     96.96 o 
   5   6  17      707.43      821.28     74.08 o 
   6   6  17      336.19      339.53     57.49 o 
  -6   7  17      184.86      238.65     82.95 o 
  -5   7  17      505.33      524.59     45.76 o 
  -4   7  17      819.41      796.68     51.04 o 
  -3   7  17      605.66      736.02     49.09 o 
  -2   7  17      807.82      870.28     52.69 o 
  -1   7  17      599.43      739.51     75.23 o 
   0   7  17       50.43       34.61     14.78 o 
   1   7  17      330.98      344.34     77.92 o 
   2   7  17      151.44       91.49     38.48 o 
   3   7  17        3.76        9.99     50.50 o 
   4   7  17       17.55       46.29     36.33 o 
   5   7  17      106.13       71.57     42.74 o 
  -6   8  17       19.33       40.85     35.19 o 
  -5   8  17        0.57        7.02     27.63 o 
  -4   8  17       25.83       29.35     18.24 o 
  -3   8  17        7.05       18.18     17.60 o 
  -2   8  17      131.13      116.53     25.68 o 
  -1   8  17       18.96       -3.05     14.52 o 
   0   8  17      169.82      203.60     31.04 o 
   1   8  17       67.66       15.29     39.16 o 
   2   8  17       30.67       20.60     33.07 o 
   3   8  17      195.89      253.09     59.98 o 
   4   8  17      163.16      139.89     66.66 o 
   5   8  17        6.66      -10.04     35.06 o 
  -5   9  17        3.76       34.72     45.33 o 
  -4   9  17       23.93        1.52     25.31 o 
  -3   9  17      411.42      439.92     43.84 o 
  -2   9  17        8.62       16.93     18.84 o 
  -1   9  17       63.59       30.23     21.89 o 
   0   9  17      835.82     1102.46    150.08 o 
   1   9  17       12.33       37.59     36.29 o 
   2   9  17       16.91       29.91     47.88 o 
   3   9  17       73.38       71.55     43.19 o 
   4   9  17        0.56       54.93     45.60 o 
  -4  10  17       83.98       60.88     47.48 o 
  -3  10  17        2.41       24.96     28.60 o 
  -2  10  17       18.36       32.99     21.87 o 
  -1  10  17      548.50      610.34     57.11 o 
   0  10  17      277.22      192.46     82.48 o 
   1  10  17      330.08      262.47     85.57 o 
   2  10  17      578.90      540.69     85.41 o 
   3  10  17      171.46      102.94     49.48 o 
  -2  11  17      208.47      161.33     51.37 o 
  -1  11  17      827.21      866.28    144.04 o 
   0  11  17     1033.57      920.86    149.01 o 
   1  11  17       83.80       91.47     61.83 o 
  -8   0  18      666.68      688.84    120.04 o 
  -7   0  18     2492.40     2431.18    192.06 o 
  -6   0  18     2138.94     2338.94     97.41 o 
  -5   0  18     1126.56     1087.95     71.80 o 
  -4   0  18     5282.64     4722.93    169.32 o 
  -3   0  18     3316.79     3343.90    138.26 o 
  -2   0  18      281.72      315.62     48.28 o 
  -1   0  18      616.38      684.49     51.18 o 
   0   0  18      269.43      220.38     29.74 o 
   1   0  18     2978.44     2683.40    100.31 o 
   2   0  18      155.02      108.75     24.23 o 
   3   0  18     1215.08     1144.42     80.99 o 
   4   0  18     1729.53     1781.24    162.28 o 
   5   0  18     1766.11     1536.83    120.81 o 
   6   0  18     2335.71     2586.61    157.80 o 
   7   0  18     1499.73     1892.96    208.56 o 
  -8   1  18       39.57        5.66     26.47 o 
  -7   1  18       20.01       13.62     27.56 o 
  -6   1  18        4.15        6.26     12.39 o 
  -5   1  18     1784.99     1685.07     62.94 o 
  -4   1  18     1881.36     1892.71     69.65 o 
  -3   1  18      544.25      515.81     52.43 o 
  -2   1  18     6838.95     6547.70    199.95 o 
  -1   1  18    15150.82    14308.72    213.46 o 
   0   1  18     3564.02     3449.01     76.47 o 
   1   1  18     2557.86     2750.57     63.88 o 
   2   1  18     2419.27     2320.67     62.83 o 
   3   1  18     2945.06     2937.26    106.43 o 
   4   1  18     1887.26     1995.35    171.73 o 
   5   1  18       78.00       62.15     31.84 o 
   6   1  18       32.62       41.21     26.95 o 
   7   1  18       51.90       91.23     49.09 o 
  -8   2  18      353.77      299.29     85.30 o 
  -7   2  18     1244.10     1190.67    120.69 o 
  -6   2  18     1150.06     1230.63     51.93 o 
  -5   2  18     1159.54     1118.63     61.91 o 
  -4   2  18     1742.69     1714.34     66.74 o 
  -3   2  18      429.75      452.95     38.59 o 
  -2   2  18      589.89      608.14     39.52 o 
  -1   2  18     1100.69     1088.54     40.93 o 
   0   2  18      315.04      352.58     44.76 o 
   1   2  18     1121.69     1105.16     40.34 o 
   2   2  18      235.92      220.54     22.12 o 
   3   2  18      996.43      896.22     72.21 o 
   4   2  18      768.05      795.34     64.59 o 
   5   2  18     1288.42     1333.70    149.18 o 
   6   2  18     1051.96     1057.91     88.87 o 
   7   2  18      299.08      255.35     69.54 o 
  -8   3  18        1.80       56.77     57.13 o 
  -7   3  18        3.97       20.29     16.88 o 
  -6   3  18       55.98       51.12     16.28 o 
  -5   3  18      372.57      328.90     33.35 o 
  -4   3  18      145.47      105.40     21.57 o 
  -3   3  18      357.11      347.42     35.33 o 
  -2   3  18     1165.90     1199.02     88.64 o 
  -1   3  18      729.29      832.47     63.00 o 
   0   3  18     1280.72     1279.87     70.71 o 
   1   3  18     1874.93     1941.64     66.36 o 
   2   3  18      390.68      471.21     37.00 o 
   3   3  18      373.42      469.88     51.40 o 
   4   3  18      165.70      220.52     40.26 o 
   5   3  18        3.74       34.74     32.27 o 
   6   3  18        2.10       41.82     41.31 o 
   7   3  18        2.86       24.50     43.42 o 
  -7   4  18        2.85       23.11     33.45 o 
  -6   4  18       10.24       20.96     14.98 o 
  -5   4  18       51.94       52.78     17.52 o 
  -4   4  18        2.84       -3.63     13.77 o 
  -3   4  18       10.09       25.71     14.73 o 
  -2   4  18        4.27       11.95     14.58 o 
  -1   4  18        3.18        4.09     12.81 o 
   0   4  18      241.53      229.83     28.68 o 
   1   4  18       13.45       13.58     12.80 o 
   2   4  18      709.70      669.13     57.08 o 
   3   4  18        0.09        3.50     21.49 o 
   4   4  18        0.56       -2.60     21.57 o 
   5   4  18      102.23      125.74     35.66 o 
   6   4  18        3.34      -10.84     33.52 o 
  -7   5  18        2.81       47.36     37.15 o 
  -6   5  18        2.31       11.21     16.30 o 
  -5   5  18      245.47      202.52     27.31 o 
  -4   5  18      100.80       48.24     17.56 o 
  -3   5  18       90.89       73.85     21.38 o 
  -2   5  18      888.19      879.02     61.15 o 
  -1   5  18      336.66      288.20     32.39 o 
   0   5  18       64.93       74.51     20.29 o 
   1   5  18     1208.02     1089.03     55.01 o 
   2   5  18       56.95       41.28     32.26 o 
   3   5  18       22.15       42.03     24.21 o 
   4   5  18      531.72      556.69     60.21 o 
   5   5  18        0.18       57.89     33.40 o 
   6   5  18        6.21       79.11     46.36 o 
  -7   6  18      831.97      762.29     97.98 o 
  -6   6  18      587.23      573.07     83.00 o 
  -5   6  18      416.38      347.50     41.08 o 
  -4   6  18      960.13     1051.60     55.82 o 
  -3   6  18       81.96       43.12     17.58 o 
  -2   6  18      246.59      220.17     29.70 o 
  -1   6  18      595.08      598.77     44.17 o 
   0   6  18      322.36      249.67     47.10 o 
   1   6  18      214.16      165.11     30.07 o 
   2   6  18       16.55        4.47     25.68 o 
   3   6  18     1025.55      987.37     95.68 o 
   4   6  18      424.40      448.35     71.95 o 
   5   6  18      340.69      319.47     53.05 o 
   6   6  18      507.54      479.83    141.90 o 
  -6   7  18        8.44       23.60     30.82 o 
  -5   7  18      890.40      816.74     98.18 o 
  -4   7  18      734.60      796.18     52.53 o 
  -3   7  18      839.35      724.54     51.90 o 
  -2   7  18     2650.85     2575.69     85.85 o 
  -1   7  18     1736.75     1811.27     70.89 o 
   0   7  18     1988.85     1974.56     76.19 o 
   1   7  18     4214.29     4156.68    186.81 o 
   2   7  18      622.25      597.10     82.01 o 
   3   7  18      691.19      703.51    107.16 o 
   4   7  18     1288.92     1315.11    114.26 o 
   5   7  18       34.83       82.03     46.87 o 
  -5   8  18     1003.94      895.75     79.74 o 
  -4   8  18     1247.35     1381.67     68.02 o 
  -3   8  18      469.38      396.46     41.34 o 
  -2   8  18      384.32      358.73     40.61 o 
  -1   8  18      209.88      214.90     31.27 o 
   0   8  18      141.08      184.94     30.09 o 
   1   8  18       76.78       59.70     78.06 o 
   2   8  18      212.85      211.68     54.68 o 
   3   8  18     1211.88     1038.67    105.10 o 
   4   8  18      697.73      673.53    172.68 o 
  -5   9  18      376.87      373.63     73.12 o 
  -4   9  18      321.86      351.42     54.68 o 
  -3   9  18     1226.59     1147.27     74.47 o 
  -2   9  18     2297.90     2375.41     97.65 o 
  -1   9  18     1196.76     1331.39     76.31 o 
   0   9  18     1551.99     1504.28    173.68 o 
   1   9  18     2347.43     2770.60    159.03 o 
   2   9  18     1023.56     1025.34    107.98 o 
   3   9  18      861.46      866.41    125.67 o 
  -3  10  18      239.74      253.06     48.58 o 
  -2  10  18      246.35      226.07     40.92 o 
  -1  10  18       14.21       34.69     25.79 o 
   0  10  18       22.69       -9.66     46.00 o 
   1  10  18       20.11       89.46     62.63 o 
   2  10  18      286.84      253.26     65.08 o 
  -8   1  19      120.71       74.93     33.75 o 
  -7   1  19       46.37       85.13     40.40 o 
  -6   1  19       27.70       24.34     14.41 o 
  -5   1  19      713.05      672.46     42.95 o 
  -4   1  19        0.67       21.91     15.12 o 
  -3   1  19     1486.71     1396.78     54.42 o 
  -2   1  19       12.14       -2.33     13.44 o 
  -1   1  19       35.48       84.67     17.09 o 
   0   1  19      872.41      873.86     51.19 o 
   1   1  19      213.04      222.42     22.76 o 
   2   1  19      536.90      573.49     67.57 o 
   3   1  19      714.23      716.99     49.53 o 
   4   1  19      150.02      142.43     52.04 o 
   5   1  19      724.04      700.47     87.83 o 
   6   1  19      167.60      178.56     57.69 o 
   7   1  19        0.36       37.87     46.30 o 
  -8   2  19      314.30      211.03     55.90 o 
  -7   2  19      193.84      225.49     27.28 o 
  -6   2  19      589.10      491.00     36.22 o 
  -5   2  19     2070.76     2248.17     78.20 o 
  -4   2  19     1590.38     1529.40     64.69 o 
  -3   2  19     4421.31     4326.81    181.81 o 
  -2   2  19     1436.62     1398.59     85.07 o 
  -1   2  19       37.51       50.50     13.76 o 
   0   2  19     2903.96     3045.81     72.78 o 
   1   2  19     1377.02     1384.04     45.51 o 
   2   2  19       13.21       -3.39     14.83 o 
   3   2  19      208.42      214.39     61.44 o 
   4   2  19        7.62        7.64     22.91 o 
   5   2  19      290.44      270.72     61.58 o 
   6   2  19       27.87        2.63     45.80 o 
  -7   3  19      489.86      608.20     66.81 o 
  -6   3  19      101.40      105.96     22.54 o 
  -5   3  19      827.67      869.49     50.15 o 
  -4   3  19       92.69      123.40     24.95 o 
  -3   3  19     1697.29     1558.11     67.40 o 
  -2   3  19      212.42      190.74     29.89 o 
  -1   3  19      969.45     1019.39     52.76 o 
   0   3  19     2752.65     2459.15     65.19 o 
   1   3  19     2257.78     2034.59     69.98 o 
   2   3  19     3591.25     3409.59    101.73 o 
   3   3  19     3244.07     3236.47    122.20 o 
   4   3  19      867.44      872.86     69.91 o 
   5   3  19     2000.17     2203.80    136.70 o 
   6   3  19      870.15      835.75    102.27 o 
  -7   4  19      419.47      407.95     72.34 o 
  -6   4  19     1144.75     1106.89     58.50 o 
  -5   4  19     4029.58     4294.68    119.89 o 
  -4   4  19     2362.26     2304.90     84.57 o 
  -3   4  19     3276.61     3578.00    109.29 o 
  -2   4  19     3974.94     4049.95    133.21 o 
  -1   4  19     2948.25     2694.35     84.34 o 
   0   4  19     2933.92     2922.21     88.58 o 
   1   4  19      906.96      955.42     46.19 o 
   2   4  19       24.50       24.13     22.77 o 
   3   4  19       92.90      184.72     38.61 o 
   4   4  19       76.54       16.89     25.41 o 
   5   4  19      362.27      324.63     53.12 o 
   6   4  19       82.99       40.94     41.67 o 
  -7   5  19      494.17      496.68     81.04 o 
  -6   5  19      215.53      179.13     41.00 o 
  -5   5  19      180.00      164.57     25.12 o 
  -4   5  19        0.17        6.98     16.90 o 
  -3   5  19      177.09      169.90     33.12 o 
  -2   5  19      114.43       84.13     26.84 o 
  -1   5  19     1136.89     1239.37     71.25 o 
   0   5  19     2614.77     2462.56    127.60 o 
   1   5  19     3035.24     2672.89     95.49 o 
   2   5  19     3458.16     3210.99    156.91 o 
   3   5  19     2152.41     2524.34    110.78 o 
   4   5  19      902.61      839.44     87.82 o 
   5   5  19     1597.44     1790.02    102.70 o 
   6   5  19      590.82      733.20    147.06 o 
  -6   6  19      991.86      909.25    100.54 o 
  -5   6  19     1384.10     1426.75     64.37 o 
  -4   6  19      763.68      767.47     50.90 o 
  -3   6  19     1447.37     1587.97     66.50 o 
  -2   6  19     1966.52     2104.80     76.92 o 
  -1   6  19     1711.66     1650.79     67.29 o 
   0   6  19     1021.03     1034.81     51.11 o 
   1   6  19      432.39      604.90     63.65 o 
   2   6  19       75.77      144.93     79.13 o 
   3   6  19        1.89        9.50     30.96 o 
   4   6  19      212.11      158.98     49.83 o 
   5   6  19      240.03      254.91     60.76 o 
  -6   7  19      172.39      204.29     60.69 o 
  -5   7  19       22.93       39.89     29.38 o 
  -4   7  19       75.34       57.23     21.08 o 
  -3   7  19        4.82       18.36     16.71 o 
  -2   7  19       36.54       23.21     16.78 o 
  -1   7  19      226.33      237.59     32.39 o 
   0   7  19      308.12      324.04     40.75 o 
   1   7  19      880.49      976.71     98.39 o 
   2   7  19      824.52      770.63     91.50 o 
   3   7  19      241.70      236.11     58.44 o 
   4   7  19      515.99      569.49    127.82 o 
   5   7  19      289.78      221.49     61.06 o 
  -5   8  19        0.08        9.77     25.77 o 
  -4   8  19      226.56      266.54     63.20 o 
  -3   8  19       10.34       12.99     18.20 o 
  -2   8  19       86.98       82.78     28.26 o 
  -1   8  19      265.85      288.04     42.34 o 
   0   8  19      154.07      199.54     52.31 o 
   1   8  19       17.12       75.01     47.10 o 
   2   8  19        0.29       17.38     34.99 o 
   3   8  19       20.11       33.25     36.54 o 
   4   8  19       19.83       11.05     38.37 o 
  -4   9  19       74.80      129.76     40.74 o 
  -3   9  19       80.13       72.03     32.51 o 
  -2   9  19       20.11       17.23     21.18 o 
  -1   9  19       40.10       21.20     23.04 o 
   0   9  19       49.79      -13.14     38.89 o 
   1   9  19        1.48       16.91     33.41 o 
   2   9  19      104.88       70.93     43.37 o 
   3   9  19      188.66      109.78     84.16 o 
  -3  10  19      402.59      373.86     59.90 o 
  -2  10  19      707.14      769.09     76.27 o 
  -1  10  19      143.86      119.34     49.91 o 
   0  10  19      132.33      117.62     68.27 o 
   1  10  19      187.54      341.33    105.02 o 
  -7   0  20       35.01       62.63     50.29 o 
  -6   0  20      334.98      363.59     45.72 o 
  -5   0  20      298.68      241.52     59.08 o 
  -4   0  20     2051.28     1935.77    105.61 o 
  -3   0  20     5638.93     5465.13    197.22 o 
  -2   0  20     3129.47     3399.71    147.93 o 
  -1   0  20     2941.34     2780.56    176.96 o 
   0   0  20     3109.30     2726.93    104.97 o 
   1   0  20     7313.59     7230.12    192.63 o 
   2   0  20     4894.34     4658.02    173.83 o 
   3   0  20     1268.46     1464.65     95.82 o 
   4   0  20      778.60      905.30    132.78 o 
   5   0  20      344.25      519.85    114.40 o 
   6   0  20        0.21       26.56     60.09 o 
  -7   1  20      807.89      683.21     86.53 o 
  -6   1  20     2460.35     2638.48     82.25 o 
  -5   1  20     2386.00     2429.90    107.19 o 
  -4   1  20     1238.90     1050.04     57.82 o 
  -3   1  20     1271.49     1352.03     56.33 o 
  -2   1  20      110.70      118.61     25.54 o 
  -1   1  20      117.51      143.77     20.88 o 
   0   1  20      110.73      138.47     21.13 o 
   1   1  20      605.64      479.91     34.67 o 
   2   1  20      416.96      423.44     39.75 o 
   3   1  20     1063.57     1079.35     72.08 o 
   4   1  20     2390.32     2109.00    185.15 o 
   5   1  20     1565.68     1652.04    128.78 o 
   6   1  20      806.32      755.98    194.88 o 
  -7   2  20      144.25      111.42     24.76 o 
  -6   2  20       23.84       19.15     13.45 o 
  -5   2  20        7.64       10.81     16.24 o 
  -4   2  20     1677.12     1557.12     78.42 o 
  -3   2  20     3464.31     3456.14    113.64 o 
  -2   2  20     1305.07     1247.48     55.26 o 
  -1   2  20     2086.91     2110.43    107.08 o 
   0   2  20     1812.40     1878.60     57.16 o 
   1   2  20     2909.30     2989.67     82.14 o 
   2   2  20     2160.86     2319.25    149.27 o 
   3   2  20      339.30      349.73     47.55 o 
   4   2  20      422.56      482.04     60.72 o 
   5   2  20      520.13      771.50    106.16 o 
   6   2  20        0.21       14.76     42.65 o 
  -7   3  20      129.39      134.60     50.02 o 
  -6   3  20      368.63      380.80     35.53 o 
  -5   3  20      291.13      272.15     34.59 o 
  -4   3  20      329.31      335.18     37.08 o 
  -3   3  20      889.42      925.00     56.04 o 
  -2   3  20       83.23       65.55     25.44 o 
  -1   3  20       57.64       36.06     16.78 o 
   0   3  20       61.83       46.94     15.76 o 
   1   3  20       24.50       16.29     12.18 o 
   2   3  20       83.94       82.45     23.69 o 
   3   3  20      335.14      248.99     67.57 o 
   4   3  20      213.76      140.04     36.79 o 
   5   3  20      167.47      135.38     57.34 o 
   6   3  20      497.36      640.05     94.28 o 
  -7   4  20        0.02       25.09     29.18 o 
  -6   4  20        3.12       13.05     18.01 o 
  -5   4  20       10.03       15.70     17.50 o 
  -4   4  20       13.35       14.12     15.93 o 
  -3   4  20       30.24       31.37     17.03 o 
  -2   4  20      328.25      368.05     41.14 o 
  -1   4  20        2.49       -1.18     14.06 o 
   0   4  20        6.78       21.54     16.02 o 
   1   4  20       42.82       37.45     18.65 o 
   2   4  20       17.27       11.18     22.52 o 
   3   4  20        5.77       30.90     23.51 o 
   4   4  20       13.42       38.68     29.73 o 
   5   4  20       33.32       24.48     36.65 o 
   6   4  20        2.89       69.63     45.01 o 
  -6   5  20      353.16      441.15     61.19 o 
  -5   5  20        5.07       18.38     15.82 o 
  -4   5  20       70.08       44.24     18.38 o 
  -3   5  20      536.87      573.37     50.18 o 
  -2   5  20       95.83       81.79     22.00 o 
  -1   5  20       10.06        2.85     15.15 o 
   0   5  20      484.32      460.06     44.17 o 
   1   5  20      175.46       93.63     27.08 o 
   2   5  20       27.58       48.82     33.26 o 
   3   5  20        0.41      -30.72     24.74 o 
   4   5  20      378.16      435.29     75.00 o 
   5   5  20       36.90       25.97     29.80 o 
  -6   6  20        7.51       59.87     31.47 o 
  -5   6  20       24.10       41.35     35.54 o 
  -4   6  20     1093.03     1088.01     59.43 o 
  -3   6  20      544.87      567.69     55.25 o 
  -2   6  20      359.41      339.67     36.94 o 
  -1   6  20     2671.11     2435.68     86.39 o 
   0   6  20      485.88      365.69     48.23 o 
   1   6  20      723.76      823.89     90.66 o 
   2   6  20     1597.09     1654.33    136.40 o 
   3   6  20      102.70       82.05     40.88 o 
   4   6  20      250.94      245.42     58.75 o 
   5   6  20      482.41      677.83     92.08 o 
  -5   7  20      463.15      544.30     65.73 o 
  -4   7  20      911.99      843.72     64.40 o 
  -3   7  20     1262.52     1281.13     66.38 o 
  -2   7  20        3.35       -1.88     15.68 o 
  -1   7  20       46.24       75.41     23.30 o 
   0   7  20      166.38      120.98     35.57 o 
   1   7  20      423.69      393.63     71.09 o 
   2   7  20      314.44      283.23    117.15 o 
   3   7  20      592.51      511.81     80.98 o 
   4   7  20      603.35      635.71     92.17 o 
  -5   8  20      214.22      122.06     39.76 o 
  -4   8  20     1267.83     1471.30     98.74 o 
  -3   8  20      627.97      582.51     57.56 o 
  -2   8  20     1150.45     1012.76     62.22 o 
  -1   8  20     3292.07     3488.08    108.68 o 
   0   8  20     1414.40     1293.85    160.67 o 
   1   8  20     1806.05     1957.42    134.81 o 
   2   8  20     1548.74     1766.06    137.87 o 
   3   8  20      280.40      224.63     61.96 o 
  -4   9  20      521.20      474.53     65.22 o 
  -3   9  20      603.54      721.85    149.75 o 
  -2   9  20      165.32      159.60     36.43 o 
  -1   9  20       92.19       58.48     30.53 o 
   0   9  20       18.55       54.85     53.11 o 
   1   9  20      215.50      123.01     51.07 o 
   2   9  20      207.07      159.77     57.26 o 
  -2  10  20      889.03     1051.07     88.14 o 
  -1  10  20      744.52      651.42    132.24 o 
   0  10  20      913.44     1233.23    173.15 o 
  -7   1  21      532.12      686.17     89.60 o 
  -6   1  21       81.68       43.25     18.14 o 
  -5   1  21      175.26      182.70     39.14 o 
  -4   1  21      377.61      375.56     39.44 o 
  -3   1  21      163.03      178.87     24.57 o 
  -2   1  21      894.21      998.86     82.27 o 
  -1   1  21      770.48      805.67     43.43 o 
   0   1  21       51.89       44.17     16.98 o 
   1   1  21      457.86      556.09     43.06 o 
   2   1  21       17.29       17.19     17.29 o 
   3   1  21      108.89       63.68     32.63 o 
   4   1  21       29.32       37.96     34.32 o 
   5   1  21       44.63       38.05     38.07 o 
   6   1  21       86.37       88.66     46.95 o 
  -7   2  21     1010.89      970.50    102.94 o 
  -6   2  21       67.60       65.55     18.07 o 
  -5   2  21      647.66      702.72     49.35 o 
  -4   2  21      346.89      319.23     37.30 o 
  -3   2  21      202.32      229.14     33.04 o 
  -2   2  21      797.66      726.93     46.78 o 
  -1   2  21      574.50      491.52     35.14 o 
   0   2  21     1275.54     1251.49     77.49 o 
   1   2  21     1769.04     1703.78     56.74 o 
   2   2  21      548.32      552.22     71.53 o 
   3   2  21     2644.45     2732.19    162.89 o 
   4   2  21      941.13      868.47     92.95 o 
   5   2  21      142.85      146.39     60.22 o 
   6   2  21      487.08      620.83     95.61 o 
  -7   3  21     1133.37     1392.13     98.42 o 
  -6   3  21      924.53      974.16     67.29 o 
  -5   3  21     1993.01     1969.24     79.14 o 
  -4   3  21     1368.16     1330.07     67.95 o 
  -3   3  21     1456.74     1451.60     71.17 o 
  -2   3  21     4865.42     4752.68    134.04 o 
  -1   3  21     2428.85     2574.13     84.75 o 
   0   3  21      414.75      474.74     41.67 o 
   1   3  21     1613.19     1729.66     57.74 o 
   2   3  21       85.16       89.22     29.13 o 
   3   3  21        0.27        3.54     22.96 o 
   4   3  21       48.90       82.56     32.99 o 
   5   3  21      731.12      770.38    105.95 o 
   6   3  21      388.63      325.86     72.43 o 
  -7   4  21      735.19      652.59     97.91 o 
  -6   4  21      191.99      172.98     41.78 o 
  -5   4  21       27.13       -3.27     16.83 o 
  -4   4  21      140.52      124.51     26.84 o 
  -3   4  21      184.52      117.91     30.08 o 
  -2   4  21      639.82      545.05     49.12 o 
  -1   4  21      778.57      611.00     47.08 o 
   0   4  21     2916.45     2863.37     91.88 o 
   1   4  21     2190.30     2110.38     86.38 o 
   2   4  21     1182.62      995.11    141.50 o 
   3   4  21     3810.33     4155.46    148.78 o 
   4   4  21     1714.83     1840.44    136.13 o 
   5   4  21      790.70      844.63    133.11 o 
  -6   5  21      564.46      489.59     64.60 o 
  -5   5  21     1584.16     1526.72     99.15 o 
  -4   5  21     2181.65     2207.45     80.44 o 
  -3   5  21     2454.00     2279.86    114.25 o 
  -2   5  21     2654.89     2699.64    109.24 o 
  -1   5  21     1498.14     1793.07     73.03 o 
   0   5  21      725.51      725.97     51.37 o 
   1   5  21      910.87      872.84    132.51 o 
   2   5  21       73.92      131.34     43.18 o 
   3   5  21        0.11       40.10     33.66 o 
   4   5  21        0.51        1.35     31.85 o 
   5   5  21      109.95       49.17     33.76 o 
  -6   6  21      124.43       99.03     36.71 o 
  -5   6  21      182.69      170.81     42.35 o 
  -4   6  21        8.93       36.56     19.63 o 
  -3   6  21       59.85       39.81     18.59 o 
  -2   6  21      188.08      199.06     30.51 o 
  -1   6  21      797.93      838.46     62.76 o 
   0   6  21     1496.40     1656.44     74.10 o 
   1   6  21      815.25      895.98     96.10 o 
   2   6  21      839.06      807.29     93.37 o 
   3   6  21     1097.15     1028.00    203.32 o 
   4   6  21      643.34      685.74     91.95 o 
  -5   7  21      150.37      110.05     37.52 o 
  -4   7  21      354.17      431.04     60.01 o 
  -3   7  21      906.64      902.41     59.33 o 
  -2   7  21      507.05      672.68     58.87 o 
  -1   7  21      196.40      263.32     37.21 o 
   0   7  21      282.30      285.37     41.29 o 
   1   7  21       68.91       57.64     39.16 o 
   2   7  21        8.81      -20.68     31.23 o 
   3   7  21        6.66       39.07     38.03 o 
   4   7  21       21.06        1.49     60.69 o 
  -4   8  21       50.52       63.39     33.87 o 
  -3   8  21        0.06       18.60     28.32 o 
  -2   8  21       56.85       55.12     24.54 o 
  -1   8  21      122.60      159.28     32.16 o 
   0   8  21        0.18       24.95     49.09 o 
   1   8  21        0.63        6.50     34.22 o 
   2   8  21      440.27      459.95     94.08 o 
   3   8  21        5.09      -26.39     33.56 o 
  -3   9  21        0.21      -14.83     23.29 o 
  -2   9  21       61.95       49.73     32.26 o 
  -1   9  21      138.33       73.50     29.68 o 
   0   9  21        1.40        1.61     41.85 o 
   1   9  21       68.81       83.87     46.23 o 
   2   9  21       39.25       34.90     41.82 o 
  -7   0  22      882.39     1264.21    163.49 o 
  -6   0  22     1572.82     1708.68     97.69 o 
  -5   0  22     1656.35     1845.56    109.84 o 
  -4   0  22      512.42      569.68     52.81 o 
  -3   0  22     2246.51     2323.18    125.75 o 
  -2   0  22     1094.56     1148.56     90.22 o 
  -1   0  22       29.77       25.27     20.96 o 
   0   0  22       39.28      105.78     29.35 o 
   1   0  22      335.43      198.21     36.83 o 
   2   0  22     1784.27     1632.63    100.96 o 
   3   0  22      721.63      617.60    136.40 o 
   4   0  22     1081.34     1142.83    152.76 o 
   5   0  22     1391.36     1993.82    198.23 o 
   6   0  22      381.62      332.48    107.97 o 
  -7   1  22        5.88      -18.21     30.46 o 
  -6   1  22      225.78      195.55     36.95 o 
  -5   1  22      616.53      608.11     41.49 o 
  -4   1  22      851.30      802.34     55.34 o 
  -3   1  22     1717.85     1624.32     65.21 o 
  -2   1  22     1530.48     1546.25    106.08 o 
  -1   1  22     4755.01     4890.83    109.25 o 
   0   1  22     4489.10     4368.69    102.39 o 
   1   1  22     1908.84     2038.98     67.25 o 
   2   1  22     2004.82     2156.19     82.85 o 
   3   1  22     1284.25     1519.09     85.47 o 
   4   1  22      168.62      132.46     47.67 o 
   5   1  22      240.61      286.43     69.70 o 
  -7   2  22      986.69      834.11     99.91 o 
  -6   2  22      520.42      502.08     80.85 o 
  -5   2  22      752.07      818.92     65.12 o 
  -4   2  22      556.60      580.04     48.31 o 
  -3   2  22      616.57      671.77     52.19 o 
  -2   2  22      293.25      323.22     44.20 o 
  -1   2  22        3.80       11.98     14.31 o 
   0   2  22       11.17       42.39     15.11 o 
   1   2  22       31.41        8.34     13.32 o 
   2   2  22      655.12      574.20     83.87 o 
   3   2  22      917.35      925.51     71.90 o 
   4   2  22      887.29      871.87    150.08 o 
   5   2  22      372.55      246.39     63.31 o 
  -6   3  22       61.86       46.69     37.59 o 
  -5   3  22      614.46      636.66     50.90 o 
  -4   3  22      234.68      271.37     35.71 o 
  -3   3  22       69.91       83.97     38.89 o 
  -2   3  22      363.22      355.29     41.54 o 
  -1   3  22      861.02      856.67     53.67 o 
   0   3  22      577.52      615.60     62.79 o 
   1   3  22      332.22      386.29     37.82 o 
   2   3  22      611.29      624.86     59.91 o 
   3   3  22      392.46      473.60     55.92 o 
   4   3  22        8.66       55.07     30.85 o 
   5   3  22        2.92       14.04     38.78 o 
  -6   4  22       29.74       70.36     32.99 o 
  -5   4  22        0.13       44.35     32.65 o 
  -4   4  22       44.33       62.51     22.22 o 
  -3   4  22        5.60        0.67     15.37 o 
  -2   4  22       71.19       53.71     22.86 o 
  -1   4  22       65.76       65.14     19.99 o 
   0   4  22        0.88       -5.58     15.17 o 
   1   4  22       31.53       35.34     22.06 o 
   2   4  22       34.94       67.08     38.98 o 
   3   4  22        5.52       19.92     24.72 o 
   4   4  22      233.48      167.99     42.69 o 
   5   4  22        2.12       11.87     39.17 o 
  -6   5  22      105.02       66.34     34.28 o 
  -5   5  22       25.78        2.99     26.17 o 
  -4   5  22        5.37        9.55     19.30 o 
  -3   5  22      375.99      339.41     69.65 o 
  -2   5  22       88.50       33.12     20.06 o 
  -1   5  22      175.13      150.97     28.55 o 
   0   5  22      652.37      618.07     50.27 o 
   1   5  22       90.77       58.09     37.75 o 
   2   5  22       76.41       86.33     42.44 o 
   3   5  22      373.16      375.66     68.74 o 
   4   5  22        2.07        1.81     33.19 o 
  -5   6  22      894.84      934.89    124.47 o 
  -4   6  22       27.85       29.40     28.17 o 
  -3   6  22      185.44      148.58     28.71 o 
  -2   6  22      598.42      646.71     51.93 o 
  -1   6  22       13.73       -4.69     18.45 o 
   0   6  22       13.37       21.18     23.71 o 
   1   6  22        6.50       13.62     31.76 o 
   2   6  22      567.08      643.94    114.40 o 
   3   6  22       55.83       53.91     39.88 o 
   4   6  22      201.60      183.29     57.88 o 
  -5   7  22       99.66       59.72     35.38 o 
  -4   7  22      131.62       88.85     36.45 o 
  -3   7  22     1685.90     1739.61    104.20 o 
  -2   7  22      836.55      786.66     60.27 o 
  -1   7  22     1490.51     1535.72     74.77 o 
   0   7  22     1640.92     1718.97    109.48 o 
   1   7  22      326.72      380.55     74.58 o 
   2   7  22     1547.53     1967.20    134.97 o 
   3   7  22     1517.96     1902.49    144.37 o 
  -4   8  22      390.31      442.86     62.81 o 
  -3   8  22      439.66      491.25     65.64 o 
  -2   8  22      243.33      360.56     49.82 o 
  -1   8  22        0.27       -5.38     21.49 o 
   0   8  22        0.58       43.99     56.87 o 
   1   8  22      133.19       83.08     43.76 o 
   2   8  22      414.11      354.98     75.04 o 
  -2   9  22      878.70     1111.71     90.68 o 
  -1   9  22     1386.05     1574.43    189.91 o 
   0   9  22     1062.86     1336.10    181.46 o 
  -6   1  23      146.03      104.56     47.38 o 
  -5   1  23      169.50      171.31     32.66 o 
  -4   1  23       19.61       47.97     19.97 o 
  -3   1  23       20.91       21.54     16.10 o 
  -2   1  23      117.11       85.21     20.84 o 
  -1   1  23      310.67      332.39     37.13 o 
   0   1  23       48.79       69.58     18.49 o 
   1   1  23      365.32      325.47     32.92 o 
   2   1  23      342.63      319.67     40.12 o 
   3   1  23      170.25      203.84     39.84 o 
   4   1  23      262.93      214.85     57.50 o 
   5   1  23      121.96      146.00     61.16 o 
  -6   2  23      388.86      372.81     70.78 o 
  -5   2  23      944.46      990.35     85.82 o 
  -4   2  23     1772.12     1793.25     96.12 o 
  -3   2  23     1107.06     1231.81     68.47 o 
  -2   2  23      593.74      619.05     46.70 o 
  -1   2  23     2044.58     2176.80     72.51 o 
   0   2  23      230.37      237.62     26.99 o 
   1   2  23       48.89       70.78     21.21 o 
   2   2  23      605.15      642.81     61.46 o 
   3   2  23       23.93        8.89     23.78 o 
   4   2  23      115.63       72.18     40.76 o 
   5   2  23        8.77       23.60     40.28 o 
  -6   3  23      875.69      776.37     98.53 o 
  -5   3  23      283.53      515.85     81.12 o 
  -4   3  23       58.69       38.97     19.80 o 
  -3   3  23       15.11       18.59     18.05 o 
  -2   3  23      749.09      647.75     55.51 o 
  -1   3  23      720.44      637.17     49.12 o 
   0   3  23      400.25      341.50     38.05 o 
   1   3  23     3937.75     4154.25    134.35 o 
   2   3  23     1639.44     1727.02     91.22 o 
   3   3  23      439.34      339.79     52.32 o 
   4   3  23     1468.01     1572.36    151.49 o 
   5   3  23      823.82      934.60    109.91 o 
  -6   4  23      623.98      579.63    109.84 o 
  -5   4  23      949.69      903.72    101.75 o 
  -4   4  23     3074.95     3164.79    111.57 o 
  -3   4  23     1926.71     2140.38     90.56 o 
  -2   4  23     1188.79     1186.22     73.14 o 
  -1   4  23     3126.34     3461.45    106.90 o 
   0   4  23      692.56      745.26     53.93 o 
   1   4  23      389.74      394.14     52.23 o 
   2   4  23      413.27      450.75    113.53 o 
   3   4  23       61.81       27.01     34.29 o 
   4   4  23       74.38       49.32     32.31 o 
  -5   5  23       25.31       23.82     26.16 o 
  -4   5  23       10.35       49.38     35.29 o 
  -3   5  23       25.85       12.87     18.64 o 
  -2   5  23      732.10      673.37     59.22 o 
  -1   5  23      387.36      317.80     39.02 o 
   0   5  23      807.05      834.91     57.84 o 
   1   5  23     2262.45     2247.48    290.37 o 
   2   5  23     1251.52     1346.92    115.11 o 
   3   5  23     1358.09     1309.97    116.90 o 
   4   5  23     1127.99     1154.44    127.88 o 
  -5   6  23      867.58      831.29     82.31 o 
  -4   6  23     1056.60     1339.88     97.14 o 
  -3   6  23      691.53      684.16     61.84 o 
  -2   6  23      774.67      714.74     55.58 o 
  -1   6  23      809.28      998.59     96.91 o 
   0   6  23      430.43      485.19     54.78 o 
   1   6  23      270.06      351.21     68.80 o 
   2   6  23       20.63       75.84     41.97 o 
   3   6  23       56.46       74.58     44.63 o 
  -4   7  23        1.10       20.43     28.25 o 
  -3   7  23       58.33       28.20     29.91 o 
  -2   7  23       64.10       67.30     29.10 o 
  -1   7  23       73.57       94.67     27.41 o 
   0   7  23      455.37      501.32     83.33 o 
   1   7  23      112.19       31.73     42.58 o 
   2   7  23       76.33       81.70     46.25 o 
   3   7  23      533.01      567.55     89.38 o 
  -3   8  23        1.70       11.06     29.53 o 
  -2   8  23      196.78      200.80     46.83 o 
  -1   8  23        2.06       21.31     29.28 o 
   0   8  23       59.11       74.17     62.90 o 
   1   8  23        1.06       28.65     37.73 o 
  -6   0  24      100.11      100.19     67.46 o 
  -5   0  24      627.07      558.61    121.78 o 
  -4   0  24      402.99      333.59     46.25 o 
  -3   0  24     2411.29     2416.95    134.40 o 
  -2   0  24     3169.85     3171.49    156.41 o 
  -1   0  24     1592.71     1676.80     89.50 o 
   0   0  24     3193.03     3779.56    138.41 o 
   1   0  24     2505.47     2866.05    149.34 o 
   2   0  24      667.34      916.77     86.46 o 
   3   0  24     1608.24     1843.60    175.03 o 
   4   0  24      312.92      328.06     94.42 o 
   5   0  24      102.15       79.13     74.30 o 
  -6   1  24      510.65      362.68     71.18 o 
  -5   1  24     1669.60     1647.97    210.37 o 
  -4   1  24     1106.29     1225.85     69.01 o 
  -3   1  24      230.64      281.60     34.84 o 
  -2   1  24      698.84      784.02     52.62 o 
  -1   1  24       53.95      131.72     23.86 o 
   0   1  24      254.00      168.55     25.95 o 
   1   1  24       44.89       42.71     22.09 o 
   2   1  24      667.42      620.93     51.54 o 
   3   1  24      680.00      572.77     61.48 o 
   4   1  24      161.30      100.12     87.65 o 
   5   1  24     1164.85     1201.30    157.79 o 
  -6   2  24       94.10      136.48     51.06 o 
  -5   2  24       98.96      130.04     46.11 o 
  -4   2  24      218.75      202.25     35.04 o 
  -3   2  24     1152.30     1072.92     67.22 o 
  -2   2  24     1422.46     1352.39     63.77 o 
  -1   2  24     1384.64     1472.65     62.54 o 
   0   2  24     1883.67     1995.11     71.74 o 
   1   2  24      793.79      922.95     60.68 o 
   2   2  24      260.82      299.62     47.78 o 
   3   2  24      878.78     1001.02     77.65 o 
   4   2  24      244.48      309.75     67.10 o 
  -6   3  24      244.75      230.02     61.84 o 
  -5   3  24      303.57      328.04     67.64 o 
  -4   3  24       93.69       87.65     25.64 o 
  -3   3  24      164.89      106.99     28.77 o 
  -2   3  24      111.67      108.25     28.41 o 
  -1   3  24       31.73       26.46     19.35 o 
   0   3  24        5.88       14.44     18.12 o 
   1   3  24      187.36      154.39     38.13 o 
   2   3  24      290.52      194.64     65.05 o 
   3   3  24       10.76       30.06     28.12 o 
   4   3  24       28.55       54.30     43.10 o 
  -5   4  24       63.46       18.61     34.11 o 
  -4   4  24        9.97      -12.89     28.08 o 
  -3   4  24       21.11       38.47     22.06 o 
  -2   4  24        1.47        3.95     17.88 o 
  -1   4  24       12.85       28.60     20.40 o 
   0   4  24       90.74       84.09     24.45 o 
   1   4  24       24.98       30.83     32.98 o 
   2   4  24        0.55      -16.32     28.19 o 
   3   4  24        9.90       27.82     36.42 o 
   4   4  24       22.25       50.03     40.16 o 
  -5   5  24      129.63      124.16     41.00 o 
  -4   5  24      204.21      289.66     67.72 o 
  -3   5  24        0.80       10.02     24.53 o 
  -2   5  24       69.94       35.23     24.28 o 
  -1   5  24        7.01       32.96     22.58 o 
   0   5  24      146.42      134.51     33.16 o 
   1   5  24       10.12       19.72     33.70 o 
   2   5  24        5.10       17.60     33.76 o 
   3   5  24      118.06       56.96     42.72 o 
  -4   6  24      123.79      103.31     36.75 o 
  -3   6  24      456.84      377.20     58.38 o 
  -2   6  24      951.29     1025.24     65.26 o 
  -1   6  24      230.82      165.52     36.64 o 
   0   6  24      760.12      737.06    117.12 o 
   1   6  24     1218.95     1416.12    123.71 o 
   2   6  24        9.09      -15.94     30.57 o 
   3   6  24      180.70      168.08     53.35 o 
  -3   7  24      117.85       73.47     34.75 o 
  -2   7  24      450.04      580.12     70.42 o 
  -1   7  24      102.30      182.98     38.23 o 
   0   7  24      367.39      460.03     81.53 o 
   1   7  24        6.56        8.19     38.75 o 
   2   7  24       19.37       19.91     38.21 o 
  -1   8  24      415.92       73.09     64.91 o 
   0   8  24     1482.04     1605.54    192.06 o 
  -6   1  25      190.55      227.00     67.46 o 
  -5   1  25       99.59       68.57     41.67 o 
  -4   1  25      159.75      104.20     44.15 o 
  -3   1  25      364.37      471.14     93.31 o 
  -2   1  25       92.82       63.23     21.12 o 
  -1   1  25      255.94      318.45     34.15 o 
   0   1  25      377.99      433.46     38.93 o 
   1   1  25        0.57      -14.38     17.70 o 
   2   1  25        0.20       11.06     21.55 o 
   3   1  25       88.99      125.05     66.72 o 
   4   1  25        9.95        0.17     35.66 o 
  -5   2  25       80.33       34.46     36.11 o 
  -4   2  25       47.81        0.24     29.62 o 
  -3   2  25       56.62       41.65     21.88 o 
  -2   2  25        1.50        3.10     17.83 o 
  -1   2  25      732.21      685.31     47.74 o 
   0   2  25      763.00      825.25     51.60 o 
   1   2  25      293.72      337.40     41.75 o 
   2   2  25      798.80      755.92     99.73 o 
   3   2  25      750.13      879.56     76.07 o 
   4   2  25      416.26      492.35    165.30 o 
  -5   3  25      661.47      839.70    184.68 o 
  -4   3  25      833.01      898.16    103.40 o 
  -3   3  25     2814.88     3258.44    117.06 o 
  -2   3  25      731.92      754.04     65.59 o 
  -1   3  25      505.51      572.57     49.98 o 
   0   3  25     1444.83     1698.48     77.02 o 
   1   3  25      239.82      378.85     53.44 o 
   2   3  25       32.17       15.24     31.36 o 
   3   3  25      114.01      210.61     47.40 o 
   4   3  25       72.61       46.74     42.96 o 
  -5   4  25      136.64      112.69     50.97 o 
  -4   4  25       44.06       38.41     38.17 o 
  -3   4  25       13.62       -1.72     46.61 o 
  -2   4  25      113.01       75.66     26.22 o 
  -1   4  25     1677.53     1601.38     77.79 o 
   0   4  25      725.83      686.65     55.45 o 
   1   4  25      617.31      558.85     82.28 o 
   2   4  25     1831.23     1789.94    127.69 o 
   3   4  25     1183.22     1566.20    126.40 o 
  -4   5  25      886.65      942.50    106.46 o 
  -3   5  25     1940.30     2209.03    142.16 o 
  -2   5  25      892.71      807.97     66.39 o 
  -1   5  25      942.34      982.54     77.93 o 
   0   5  25      656.50      802.17     66.69 o 
   1   5  25      191.97      334.63     67.20 o 
   2   5  25      210.42      322.58     98.04 o 
   3   5  25        2.28      -15.15     31.32 o 
  -3   6  25        3.80       46.61     32.48 o 
  -2   6  25      334.87      314.60     54.60 o 
  -1   6  25      363.85      388.31     51.69 o 
   0   6  25      111.14       41.74     40.48 o 
   1   6  25     1125.63     1260.11    120.41 o 
   2   6  25     1409.00     1650.49    135.93 o 
  -2   7  25      128.18      147.53     53.45 o 
  -1   7  25      247.38      231.25     48.95 o 
   0   7  25      273.90      292.60     71.44 o 
   1   7  25      199.12      277.91     68.88 o 
  -5   0  26      462.53      400.88    114.94 o 
  -4   0  26     1427.27     1678.50    189.78 o 
  -3   0  26      552.03      852.08     72.91 o 
  -2   0  26        6.65        6.02     29.90 o 
  -1   0  26      271.17      347.67     52.61 o 
   0   0  26       93.01       86.50     32.88 o 
   1   0  26      165.33       62.43     35.74 o 
   2   0  26        4.49       40.51     34.91 o 
   3   0  26     1216.83     1201.04    154.37 o 
   4   0  26     1165.03     1225.98    167.38 o 
  -5   1  26      412.88      385.68     78.06 o 
  -4   1  26      781.16      647.43     89.70 o 
  -3   1  26      699.31      632.96     50.95 o 
  -2   1  26     2154.63     2190.06     84.67 o 
  -1   1  26     1296.32     1316.54     63.12 o 
   0   1  26      581.68      617.51     45.15 o 
   1   1  26     2677.87     2823.44    103.46 o 
   2   1  26     1065.68     1311.61     87.72 o 
   3   1  26      348.05      598.44     85.46 o 
  -5   2  26      386.35      432.28     79.65 o 
  -4   2  26      684.26      858.81    102.97 o 
  -3   2  26      132.71      330.36     68.07 o 
  -2   2  26       15.56       14.33     20.28 o 
  -1   2  26      145.08      200.67     31.15 o 
   0   2  26       53.40       13.61     17.76 o 
   1   2  26       62.08       22.85     24.44 o 
   2   2  26       19.78       14.37     26.49 o 
   3   2  26      610.39      762.85     74.32 o 
  -5   3  26       88.86       27.04     37.91 o 
  -4   3  26      119.03       76.95     41.93 o 
  -3   3  26      266.00      195.09     52.28 o 
  -2   3  26      475.77      538.52     58.90 o 
  -1   3  26      148.18      122.41     29.02 o 
   0   3  26      120.29      156.26     31.70 o 
   1   3  26      402.22      465.54     98.82 o 
   2   3  26      352.93      304.76     63.16 o 
   3   3  26       76.61       90.47     47.75 o 
  -4   4  26        0.10       50.22     64.24 o 
  -3   4  26       34.26       43.71     38.04 o 
  -2   4  26       41.29       56.98     31.23 o 
  -1   4  26      171.13      118.73     31.00 o 
   0   4  26       13.90       27.70     25.05 o 
   1   4  26       70.25       60.17     38.19 o 
   2   4  26       38.05       28.61     37.34 o 
   3   4  26       12.88       11.85     37.65 o 
  -3   5  26        4.67        2.41     33.11 o 
  -2   5  26       68.20       40.81     48.82 o 
  -1   5  26      145.71      109.56     33.50 o 
   0   5  26       12.09       47.52     31.97 o 
   1   5  26      332.08      332.99     71.98 o 
   2   5  26      147.81      174.70     57.94 o 
  -2   6  26       56.47       47.03     38.32 o 
  -1   6  26       96.55      202.44     58.02 o 
   0   6  26      128.18      221.75     88.38 o 
   1   6  26       55.36       12.40     35.03 o 
  -4   1  27       44.68       44.56     43.05 o 
  -3   1  27       82.62       32.55     37.89 o 
  -2   1  27       88.91       88.62     25.80 o 
  -1   1  27        3.91       12.77     18.07 o 
   0   1  27       91.18       73.49     22.51 o 
   1   1  27      228.55      165.86     33.94 o 
   2   1  27      214.78      234.71     45.53 o 
   3   1  27      144.05      216.18     58.41 o 
  -4   2  27      329.73      368.27     73.13 o 
  -3   2  27      603.46      709.28    105.55 o 
  -2   2  27      857.84      854.93     97.33 o 
  -1   2  27      268.71      286.99     35.91 o 
   0   2  27      321.57      424.26     43.11 o 
   1   2  27      370.52      418.07     63.44 o 
   2   2  27        0.16       11.08     33.15 o 
   3   2  27        4.65       21.32     44.19 o 
  -4   3  27       62.13       66.79     43.12 o 
  -3   3  27      100.27       35.93     35.74 o 
  -2   3  27      172.03      117.00     44.42 o 
  -1   3  27      253.09      152.92     32.11 o 
   0   3  27      843.32      657.98     62.71 o 
   1   3  27      788.82      830.06     94.93 o 
   2   3  27     1037.88     1267.42    114.00 o 
  -3   4  27      759.29      884.63    110.04 o 
  -2   4  27     1544.24     1456.50    123.46 o 
  -1   4  27      899.64     1180.59    109.77 o 
   0   4  27      701.31      821.06     78.17 o 
   1   4  27      251.81      257.17     64.59 o 
   2   4  27        3.15       -7.51     33.88 o 
  -2   5  27        1.45        0.12     28.68 o 
  -1   5  27      370.10      334.20     69.93 o 
   0   5  27     1653.94     1878.37    137.53 o 
   1   5  27      429.45      457.61     79.28 o 
  -4   0  28      980.61     1058.47    163.36 o 
  -3   0  28      458.17      550.83    121.38 o 
  -2   0  28      352.55      245.71     85.17 o 
  -1   0  28     3043.31     3541.91    182.82 o 
   0   0  28     1661.70     1812.40    102.76 o 
   1   0  28      589.83      800.60     89.58 o 
   2   0  28     1026.62     1405.03    164.43 o 
  -4   1  28      126.63      108.26     47.43 o 
  -3   1  28      893.74     1111.12    113.90 o 
  -2   1  28       92.05       76.05     42.92 o 
  -1   1  28        3.11       53.98     25.29 o 
   0   1  28       53.94       95.78     30.98 o 
   1   1  28      337.24      172.72     35.90 o 
   2   1  28      417.07      325.39     54.01 o 
  -3   2  28      340.80      374.82    154.71 o 
  -2   2  28      237.58      230.69     57.38 o 
  -1   2  28     1196.52     1251.28     91.47 o 
   0   2  28      900.71     1062.81    117.29 o 
   1   2  28      396.43      459.72     61.62 o 
   2   2  28      428.75      429.93    102.13 o 
  -3   3  28       46.16       67.58     42.03 o 
  -2   3  28        9.74       19.45     35.70 o 
  -1   3  28       37.24       41.59     29.87 o 
   0   3  28        7.00       37.74     30.09 o 
   1   3  28       63.00        5.44     34.18 o 
  -2   4  28       18.52       60.82     42.78 o 
  -1   4  28        0.05       32.09     36.03 o 
   0   4  28        4.35       10.40     29.99 o 
  -2   1  29      233.34      316.89     96.90 o 
  -1   1  29      101.64      138.44     41.06 o 
   0   1  29        3.79        6.27     25.77 o 
   1   1  29       87.05      158.94     42.66 o 
  -2   2  29      117.89       62.15     63.51 o 
  -1   2  29      168.59       88.70     36.13 o 
   0   2  29      454.38      513.59    149.16 o 
                                                 
